# Supplementary material for: Grizzly bear population genomics across a coastal–interior ecotone in British Columbia, Canada
Source: G3 (Bethesda). 2025 Oct 7;15(12):jkaf237. doi: 10.1093/g3journal/jkaf237 (PMC12693532; doi:10.1093/g3journal/jkaf237)
Supplement: jkaf237_Supplementary_Data [file jkaf237_supplementary_data.zip]

Archive with 4 entries (4 files):
- Additional_File_S1_G3-2025-406083.xlsx
- Additional_File_S2_G3-2025-406083.xlsx
- Supplemental_Material_G3-2025-406083.docx
- Supplemental_Results_G3-2025-406083.docx
