# Supplementary material for: Grizzly bear population genomics across a coastal–interior ecotone in British Columbia, Canada
Source: G3 (Bethesda). 2025 Oct 7;15(12):jkaf237. doi: 10.1093/g3journal/jkaf237 (PMC12693532; doi:10.1093/g3journal/jkaf237)
Supplement: jkaf237_Supplementary_Data [file jkaf237_supplementary_data.zip › Additional_File_S1_G3-2025-406083.xlsx]

## Sheet: Sheet1
indiv	sex	sampled_year	Albers_x	Albers_y	GPS_lat	GPS_lon	read_pairs	Coverage*	Alignment rate (%)	number_loci_geno	percent_missing_full_filter_and_LD	cluster_assign
72	F	NA	961101	819488	52.3841	-126.573	131859322	17.199	0.897063	315103	0.0332662	not_assigned
67930	F	1996	916326	1.11594e+06	55.0352	-127.312	163140296	21.2792	0.886991	322326	0.0111061	inland
67931	M	1996	914629	1.02458e+06	54.2167	-127.312	185702483	24.2221	0.884839	324222	0.00528922	inland
77895	F	1999	963988	732474	51.6037	-126.521	166780293	21.754	0.881488	321342	0.014125	coastal_south
81380	M	2002	1.0209e+06	952189	53.5747	-125.684	139818272	18.2372	0.886023	320799	0.015791	not_assigned
81381	M	2002	1.02483e+06	939572	53.4614	-125.625	159894300	20.8558	0.88894	323163	0.00853822	not_assigned
89878	F	2003	1.02284e+06	951092	53.5647	-125.654	192865322	25.1563	0.893865	324165	0.0054641	inland
89885	M	2003	954910	1.02529e+06	54.2281	-126.693	142333279	18.5652	0.882864	320044	0.0181073	inland
91160	M	2002	933186	783622	52.0597	-126.976	199771585	26.0572	0.841943	322894	0.00936351	coastal_south
96714	M	2004	1.03661e+06	901332	53.118	-125.452	105809521	13.8012	0.798729	302719	0.0712603	inland
99626	M	2009	994696	795046	52.1663	-126.078	54515920	7.11077	0.797988	190233	0.416367	not_assigned
102956	M	2009	907996	787878	52.0942	-127.345	60190802	7.85097	0.807536	214689	0.341336	not_assigned
102957	M	2009	914033	790443	52.1182	-127.258	114837741	14.9788	0.800651	310133	0.0485142	coastal_south
103342	M	2007	1.00744e+06	954027	53.5915	-125.887	136264342	17.7736	0.790714	317419	0.0261608	inland
103379	F	2007	874329	946164	53.506	-127.899	101340340	13.2183	0.7941	299611	0.0807956	coastal_north
110171	M	2010	920020	963276	53.6683	-127.213	120267485	15.6871	0.798012	312885	0.0400711	not_assigned
110997	F	2014	979761	985808	53.8759	-126.309	187420597	24.4462	0.895552	324182	0.00541194	not_assigned
112146	F	2010	901352	766737	51.9034	-127.436	109908099	14.3358	0.806982	304931	0.0644739	coastal_south
113981	M	2015	1.14386e+06	772755	51.9472	-123.904	172823346	22.5422	0.885246	323239	0.00830506	not_assigned
114228	M	2014	912812	765279	51.8923	-127.269	66390202	8.65959	0.798051	236150	0.275493	not_assigned
119200	M	2014	933176	966409	53.6982	-127.014	124747579	16.2714	0.786704	311681	0.0437649	not_assigned
121224	M	2013	963960	779884	52.0291	-126.526	64754804	8.44628	0.801399	232490	0.286722	not_assigned
122176	F	2014	959468	816922	52.361	-126.596	85997434	11.2171	0.767984	279730	0.14179	coastal_south
122177	M	2014	960092	783622	52.0624	-126.583	112032109	14.6129	0.789832	308302	0.0541317	not_assigned
122182	F	2016	945952	819113	52.3794	-126.795	78395006	10.2254	0.761495	259313	0.20443	coastal_south
125023	M	2014	785745	958601	53.5885	-129.245	86124304	11.2336	0.771826	282049	0.134676	coastal_north
125024	M	2014	823198	945734	53.4873	-128.671	80248532	10.4672	0.792804	272268	0.164684	coastal_north
126459	M	2015	1.01558e+06	949265	53.5486	-125.764	91818097	11.9763	0.785162	290836	0.107717	not_assigned
128351	M	2016	860188	947744	53.5165	-128.114	82726331	10.7904	0.768629	273854	0.159818	coastal_north
128891	M	2016	853497	941910	53.4624	-128.212	78915148	10.2933	0.767575	265763	0.184641	coastal_north
129447	M	2016	831443	974190	53.7449	-128.562	169510599	22.1101	0.8873	323150	0.00857811	coastal_north
						Avg.	1.21523e+08	15.8508	0.825751	294506	0.0964578
						Std. dev.	4.34682e+07	5.66977	0.049385	35981.8	0.110392
								*assumes genome of 2.3 Gbp		*LD-filtered, full filter	*LD-filtered, full filter
