# Supplementary material for: Grizzly bear population genomics across a coastal–interior ecotone in British Columbia, Canada
Source: G3 (Bethesda). 2025 Oct 7;15(12):jkaf237. doi: 10.1093/g3journal/jkaf237 (PMC12693532; doi:10.1093/g3journal/jkaf237)
Supplement: jkaf237_Supplementary_Data [file jkaf237_supplementary_data.zip › Additional_File_S2_G3-2025-406083.xlsx]

## Sheet: DAPC_coastal-inland
scaff	pos	LD1	identifier
NW_026622875	19941879	3.40483e-06	NW_026622875__19941879
NW_026622875	19956923	3.40483e-06	NW_026622875__19956923
NW_026622863	56627177	3.34636e-06	NW_026622863__56627177
NW_026622974	22610292	3.34132e-06	NW_026622974__22610292
NW_026622875	19937666	3.01219e-06	NW_026622875__19937666
NW_026622974	22565097	2.99495e-06	NW_026622974__22565097
NW_026622875	19892554	2.97236e-06	NW_026622875__19892554
NW_026622875	19905316	2.97236e-06	NW_026622875__19905316
NW_026622875	19920172	2.97236e-06	NW_026622875__19920172
NW_026622875	19935144	2.97236e-06	NW_026622875__19935144
NW_026622875	19935386	2.97236e-06	NW_026622875__19935386
NW_026622875	19935540	2.97236e-06	NW_026622875__19935540
NW_026622875	19936447	2.97236e-06	NW_026622875__19936447
NW_026622875	19937786	2.97236e-06	NW_026622875__19937786
NW_026622875	19937800	2.97236e-06	NW_026622875__19937800
NW_026622875	19938755	2.97236e-06	NW_026622875__19938755
NW_026622875	19944702	2.97236e-06	NW_026622875__19944702
NW_026622875	19944800	2.97236e-06	NW_026622875__19944800
NW_026622875	19950384	2.97236e-06	NW_026622875__19950384
NW_026622875	19951591	2.97236e-06	NW_026622875__19951591
NW_026622875	19956797	2.97236e-06	NW_026622875__19956797
NW_026622875	19968249	2.97236e-06	NW_026622875__19968249
NW_026622974	22569903	2.92453e-06	NW_026622974__22569903
NW_026622875	19892558	2.90313e-06	NW_026622875__19892558
NW_026622875	19894653	2.90313e-06	NW_026622875__19894653
NW_026622875	19895847	2.90313e-06	NW_026622875__19895847
NW_026622875	19940945	2.90313e-06	NW_026622875__19940945
NW_026622875	19945453	2.90313e-06	NW_026622875__19945453
NW_026622875	19951215	2.90313e-06	NW_026622875__19951215
NW_026622875	19914222	2.86188e-06	NW_026622875__19914222
NW_026622875	19926856	2.86188e-06	NW_026622875__19926856
NW_026622875	19930624	2.86188e-06	NW_026622875__19930624
NW_026622875	19942803	2.86188e-06	NW_026622875__19942803
NW_026622875	19943308	2.86188e-06	NW_026622875__19943308
NW_026622875	19944770	2.86188e-06	NW_026622875__19944770
NW_026622875	19949788	2.86188e-06	NW_026622875__19949788
NW_026622875	19880439	2.85879e-06	NW_026622875__19880439
NW_026622875	19938305	2.85879e-06	NW_026622875__19938305
NW_026622875	19943021	2.85879e-06	NW_026622875__19943021
NW_026622875	19943314	2.85879e-06	NW_026622875__19943314
NW_026622875	19954600	2.85879e-06	NW_026622875__19954600
NW_026622875	19958409	2.85879e-06	NW_026622875__19958409
NW_026622875	19932108	2.85425e-06	NW_026622875__19932108
NW_026622875	19938727	2.85425e-06	NW_026622875__19938727
NW_026622875	19950471	2.85425e-06	NW_026622875__19950471
NW_026622875	19956049	2.85425e-06	NW_026622875__19956049
NW_026622875	19958629	2.85425e-06	NW_026622875__19958629
NW_026622963	34806140	2.83183e-06	NW_026622963__34806140
NW_026622875	19937617	2.80959e-06	NW_026622875__19937617
NW_026622786	25963189	2.79344e-06	NW_026622786__25963189
NW_026622974	22571359	2.78603e-06	NW_026622974__22571359
NW_026622875	19918164	2.78443e-06	NW_026622875__19918164
NW_026622875	19955812	2.78443e-06	NW_026622875__19955812
NW_026622875	19936354	2.78326e-06	NW_026622875__19936354
NW_026622875	19939722	2.78326e-06	NW_026622875__19939722
NW_026622875	19940149	2.78326e-06	NW_026622875__19940149
NW_026622875	19944898	2.78326e-06	NW_026622875__19944898
NW_026622875	19934894	2.78299e-06	NW_026622875__19934894
NW_026622875	19942767	2.78299e-06	NW_026622875__19942767
NW_026622875	19968360	2.78299e-06	NW_026622875__19968360
NW_026622764	53423788	2.78238e-06	NW_026622764__53423788
NW_026622875	19936647	2.77975e-06	NW_026622875__19936647
NW_026622875	19954809	2.77975e-06	NW_026622875__19954809
NW_026622875	19963483	2.77975e-06	NW_026622875__19963483
NW_026622875	19893204	2.775e-06	NW_026622875__19893204
NW_026622875	19946362	2.775e-06	NW_026622875__19946362
NW_026622875	19939925	2.76664e-06	NW_026622875__19939925
NW_026622875	19947791	2.76664e-06	NW_026622875__19947791
NW_026622875	19958484	2.76664e-06	NW_026622875__19958484
NW_026622875	19962613	2.76664e-06	NW_026622875__19962613
NW_026623111	74635547	2.741e-06	NW_026623111__74635547
NW_026623111	74635548	2.741e-06	NW_026623111__74635548
NW_026622875	19939143	2.72896e-06	NW_026622875__19939143
NW_026622786	41473927	2.72744e-06	NW_026622786__41473927
NW_026622875	19950316	2.70066e-06	NW_026622875__19950316
NW_026622875	19951145	2.70066e-06	NW_026622875__19951145
NW_026622863	56628548	2.69837e-06	NW_026622863__56628548
NW_026623078	27219688	2.68604e-06	NW_026623078__27219688
NW_026622875	19889925	2.67996e-06	NW_026622875__19889925
NW_026622875	19905446	2.67996e-06	NW_026622875__19905446
NW_026622875	19935434	2.67996e-06	NW_026622875__19935434
NW_026622875	19952281	2.65962e-06	NW_026622875__19952281
NW_026622875	19954962	2.65962e-06	NW_026622875__19954962
NW_026622875	19900167	2.65181e-06	NW_026622875__19900167
NW_026622808	68400551	2.64829e-06	NW_026622808__68400551
NW_026622930	9489702	2.64274e-06	NW_026622930__9489702
NW_026623078	27219580	2.64262e-06	NW_026623078__27219580
NW_026622875	19939823	2.64115e-06	NW_026622875__19939823
NW_026622875	19953178	2.64115e-06	NW_026622875__19953178
NW_026622875	19960985	2.64115e-06	NW_026622875__19960985
NW_026622786	18703806	2.63289e-06	NW_026622786__18703806
NW_026622786	25963479	2.62635e-06	NW_026622786__25963479
NW_026623078	48583246	2.62147e-06	NW_026623078__48583246
NW_026622786	18570597	2.621e-06	NW_026622786__18570597
NW_026622841	47813941	2.61492e-06	NW_026622841__47813941
NW_026622841	47820789	2.61492e-06	NW_026622841__47820789
NW_026622786	18589086	2.60981e-06	NW_026622786__18589086
NW_026622963	34953572	2.60614e-06	NW_026622963__34953572
NW_026622963	34992484	2.60614e-06	NW_026622963__34992484
NW_026622963	34993074	2.60614e-06	NW_026622963__34993074
NW_026622841	47788150	2.60447e-06	NW_026622841__47788150
NW_026622841	47808777	2.60447e-06	NW_026622841__47808777
NW_026622841	47846209	2.60447e-06	NW_026622841__47846209
NW_026623089	14017939	2.59687e-06	NW_026623089__14017939
NW_026622875	19945341	2.58729e-06	NW_026622875__19945341
NW_026622875	19968223	2.58729e-06	NW_026622875__19968223
NW_026622819	36020921	2.58185e-06	NW_026622819__36020921
NW_026622819	36020930	2.58185e-06	NW_026622819__36020930
NW_026622875	19953734	2.57958e-06	NW_026622875__19953734
NW_026622875	19944928	2.57915e-06	NW_026622875__19944928
NW_026623019	16354729	2.57707e-06	NW_026623019__16354729
NW_026622908	11469249	2.57667e-06	NW_026622908__11469249
NW_026622764	53423480	2.57183e-06	NW_026622764__53423480
NW_026622786	18719569	2.56373e-06	NW_026622786__18719569
NW_026622786	25964493	2.56209e-06	NW_026622786__25964493
NW_026622875	19965641	2.56096e-06	NW_026622875__19965641
NW_026622786	28043192	2.55937e-06	NW_026622786__28043192
NW_026623078	27218972	2.55187e-06	NW_026623078__27218972
NW_026622875	19905439	2.55123e-06	NW_026622875__19905439
NW_026622908	11436099	2.54973e-06	NW_026622908__11436099
NW_026622875	19923142	2.54813e-06	NW_026622875__19923142
NW_026623111	74583123	2.54754e-06	NW_026623111__74583123
NW_026622808	29889697	2.54514e-06	NW_026622808__29889697
NW_026622808	29890905	2.54514e-06	NW_026622808__29890905
NW_026622875	19878278	2.54358e-06	NW_026622875__19878278
NW_026622875	19901141	2.54358e-06	NW_026622875__19901141
NW_026622875	19935474	2.54358e-06	NW_026622875__19935474
NW_026622786	25976550	2.54233e-06	NW_026622786__25976550
NW_026622930	9490596	2.53526e-06	NW_026622930__9490596
NW_026623019	16361929	2.51745e-06	NW_026623019__16361929
NW_026623019	16364242	2.51745e-06	NW_026623019__16364242
NW_026622819	36020475	2.51479e-06	NW_026622819__36020475
NW_026622786	25963529	2.51382e-06	NW_026622786__25963529
NW_026622875	19937790	2.50793e-06	NW_026622875__19937790
NW_026622974	22040487	2.50508e-06	NW_026622974__22040487
NW_026622930	9485358	2.50321e-06	NW_026622930__9485358
NW_026622930	9489980	2.50321e-06	NW_026622930__9489980
NW_026622930	9491402	2.50321e-06	NW_026622930__9491402
NW_026622930	9491540	2.50321e-06	NW_026622930__9491540
NW_026622930	9496169	2.50321e-06	NW_026622930__9496169
NW_026622930	9496338	2.50321e-06	NW_026622930__9496338
NW_026622930	9496345	2.50321e-06	NW_026622930__9496345
NW_026622930	9496349	2.50321e-06	NW_026622930__9496349
NW_026622875	19940749	2.50195e-06	NW_026622875__19940749
NW_026622875	19905950	2.49917e-06	NW_026622875__19905950
NW_026622764	53424806	2.49867e-06	NW_026622764__53424806
NW_026622897	9339615	2.49467e-06	NW_026622897__9339615
NW_026622875	19941854	2.49116e-06	NW_026622875__19941854
NW_026622875	19936609	2.48654e-06	NW_026622875__19936609
NW_026622974	22008758	2.48407e-06	NW_026622974__22008758
NW_026622974	22575594	2.48299e-06	NW_026622974__22575594
NW_026623111	74635915	2.47955e-06	NW_026623111__74635915
NW_026622875	19876963	2.4736e-06	NW_026622875__19876963
NW_026622875	19935742	2.47243e-06	NW_026622875__19935742
NW_026622875	19936344	2.47243e-06	NW_026622875__19936344
NW_026622974	22561750	2.45976e-06	NW_026622974__22561750
NW_026622974	22560541	2.45541e-06	NW_026622974__22560541
NW_026622786	18663711	2.45538e-06	NW_026622786__18663711
NW_026622874	29711430	2.44672e-06	NW_026622874__29711430
NW_026622974	22618102	2.44045e-06	NW_026622974__22618102
NW_026622941	31159890	2.43939e-06	NW_026622941__31159890
NW_026622875	19937671	2.43856e-06	NW_026622875__19937671
NW_026622875	19944305	2.43811e-06	NW_026622875__19944305
NW_026622930	9490244	2.43658e-06	NW_026622930__9490244
NW_026622786	18561733	2.43631e-06	NW_026622786__18561733
NW_026623089	13859086	2.43405e-06	NW_026623089__13859086
NW_026623089	13881601	2.43405e-06	NW_026623089__13881601
NW_026623089	13888278	2.43405e-06	NW_026623089__13888278
NW_026623089	13888490	2.43405e-06	NW_026623089__13888490
NW_026623089	14011427	2.43405e-06	NW_026623089__14011427
NW_026622963	34975245	2.43164e-06	NW_026622963__34975245
NW_026623019	16354777	2.42884e-06	NW_026623019__16354777
NW_026623019	16358012	2.42884e-06	NW_026623019__16358012
NW_026622963	34993100	2.4268e-06	NW_026622963__34993100
NW_026622930	9498199	2.41907e-06	NW_026622930__9498199
NW_026622875	19959920	2.41726e-06	NW_026622875__19959920
NW_026622786	25963161	2.41511e-06	NW_026622786__25963161
NW_026623089	80495260	2.41356e-06	NW_026623089__80495260
NW_026622986	34157764	2.41119e-06	NW_026622986__34157764
NW_026622974	22574815	2.41065e-06	NW_026622974__22574815
NW_026622875	19926615	2.40611e-06	NW_026622875__19926615
NW_026622786	18704878	2.40479e-06	NW_026622786__18704878
NW_026622875	19955921	2.40386e-06	NW_026622875__19955921
NW_026622930	9492982	2.40095e-06	NW_026622930__9492982
NW_026622974	22598546	2.40085e-06	NW_026622974__22598546
NW_026622974	22574298	2.39988e-06	NW_026622974__22574298
NW_026622930	9485896	2.39647e-06	NW_026622930__9485896
NW_026622930	9487172	2.39647e-06	NW_026622930__9487172
NW_026622997	7645295	2.39615e-06	NW_026622997__7645295
NW_026622997	7645309	2.39615e-06	NW_026622997__7645309
NW_026622997	7645328	2.39615e-06	NW_026622997__7645328
NW_026622786	41473380	2.39305e-06	NW_026622786__41473380
NW_026622786	41476177	2.39305e-06	NW_026622786__41476177
NW_026622786	41483603	2.39305e-06	NW_026622786__41483603
NW_026622808	29889883	2.3927e-06	NW_026622808__29889883
NW_026622997	7645269	2.38889e-06	NW_026622997__7645269
NW_026622874	30383204	2.38553e-06	NW_026622874__30383204
NW_026622874	30383216	2.38553e-06	NW_026622874__30383216
NW_026622797	14925200	2.383e-06	NW_026622797__14925200
NW_026622952	28601897	2.38233e-06	NW_026622952__28601897
NW_026622763	101935163	2.37602e-06	NW_026622763__101935163
NW_026623089	80496548	2.37597e-06	NW_026623089__80496548
NW_026622930	9483685	2.37283e-06	NW_026622930__9483685
NW_026623053	10163309	2.37239e-06	NW_026623053__10163309
NW_026623019	16363713	2.37194e-06	NW_026623019__16363713
NW_026623089	13875359	2.37144e-06	NW_026623089__13875359
NW_026623089	13918403	2.37144e-06	NW_026623089__13918403
NW_026623089	14019194	2.37144e-06	NW_026623089__14019194
NW_026622786	18554404	2.37118e-06	NW_026622786__18554404
NW_026623089	19604534	2.36337e-06	NW_026623089__19604534
NW_026622930	9483494	2.36291e-06	NW_026622930__9483494
NW_026622930	9491298	2.36291e-06	NW_026622930__9491298
NW_026622930	9694649	2.36291e-06	NW_026622930__9694649
NW_026622863	56628034	2.35421e-06	NW_026622863__56628034
NW_026622786	18590569	2.34898e-06	NW_026622786__18590569
NW_026622874	30383239	2.34297e-06	NW_026622874__30383239
NW_026622797	14794775	2.34077e-06	NW_026622797__14794775
NW_026622797	14829069	2.34077e-06	NW_026622797__14829069
NW_026623019	16358616	2.33722e-06	NW_026623019__16358616
NW_026622875	19958197	2.33674e-06	NW_026622875__19958197
NW_026623089	13852983	2.33417e-06	NW_026623089__13852983
NW_026623089	13915076	2.33417e-06	NW_026623089__13915076
NW_026623089	13915078	2.33417e-06	NW_026623089__13915078
NW_026623089	14031092	2.33417e-06	NW_026623089__14031092
NW_026623078	27221973	2.32879e-06	NW_026623078__27221973
NW_026623089	13927685	2.32729e-06	NW_026623089__13927685
NW_026622797	14790111	2.31843e-06	NW_026622797__14790111
NW_026622775	61249894	2.31836e-06	NW_026622775__61249894
NW_026622775	61250114	2.31836e-06	NW_026622775__61250114
NW_026622930	9365525	2.31533e-06	NW_026622930__9365525
NW_026622875	23031517	2.31485e-06	NW_026622875__23031517
NW_026622908	11431548	2.31098e-06	NW_026622908__11431548
NW_026622963	35000930	2.30916e-06	NW_026622963__35000930
NW_026622963	35004289	2.30916e-06	NW_026622963__35004289
NW_026622963	35012630	2.30916e-06	NW_026622963__35012630
NW_026622963	35019140	2.30916e-06	NW_026622963__35019140
NW_026622963	35019161	2.30916e-06	NW_026622963__35019161
NW_026622963	35066289	2.30916e-06	NW_026622963__35066289
NW_026622974	22613921	2.30802e-06	NW_026622974__22613921
NW_026622786	25988753	2.30022e-06	NW_026622786__25988753
NW_026622786	25995127	2.30022e-06	NW_026622786__25995127
NW_026622786	26091534	2.30022e-06	NW_026622786__26091534
NW_026622930	9373587	2.29985e-06	NW_026622930__9373587
NW_026623019	16355333	2.29672e-06	NW_026623019__16355333
NW_026623019	16358493	2.29672e-06	NW_026623019__16358493
NW_026623019	16360224	2.29672e-06	NW_026623019__16360224
NW_026623019	16361330	2.29672e-06	NW_026623019__16361330
NW_026623019	16361403	2.29672e-06	NW_026623019__16361403
NW_026623019	16361420	2.29672e-06	NW_026623019__16361420
NW_026623019	16361677	2.29672e-06	NW_026623019__16361677
NW_026623019	16371161	2.29672e-06	NW_026623019__16371161
NW_026623019	16371175	2.29672e-06	NW_026623019__16371175
NW_026623019	16383164	2.29672e-06	NW_026623019__16383164
NW_026622786	15169767	2.29485e-06	NW_026622786__15169767
NW_026622997	25806512	2.2946e-06	NW_026622997__25806512
NW_026622764	62506763	2.29379e-06	NW_026622764__62506763
NW_026623078	27228826	2.29159e-06	NW_026623078__27228826
NW_026622986	6140505	2.29068e-06	NW_026622986__6140505
NW_026622986	6144780	2.29068e-06	NW_026622986__6144780
NW_026622930	9523191	2.29009e-06	NW_026622930__9523191
NW_026623111	74584695	2.28998e-06	NW_026623111__74584695
NW_026622786	15172041	2.28478e-06	NW_026622786__15172041
NW_026622786	15172046	2.28478e-06	NW_026622786__15172046
NW_026622952	28506553	2.28398e-06	NW_026622952__28506553
NW_026622841	47808700	2.28189e-06	NW_026622841__47808700
NW_026622841	47843387	2.28189e-06	NW_026622841__47843387
NW_026622841	47854469	2.28189e-06	NW_026622841__47854469
NW_026622841	47856109	2.28189e-06	NW_026622841__47856109
NW_026622908	11430191	2.28092e-06	NW_026622908__11430191
NW_026622875	19855916	2.27882e-06	NW_026622875__19855916
NW_026622941	31158136	2.27427e-06	NW_026622941__31158136
NW_026623019	16354127	2.27041e-06	NW_026623019__16354127
NW_026623019	16386478	2.27041e-06	NW_026623019__16386478
NW_026622764	53425967	2.26775e-06	NW_026622764__53425967
NW_026622764	53425975	2.26775e-06	NW_026622764__53425975
NW_026622985	11286401	2.26584e-06	NW_026622985__11286401
NW_026622786	25985318	2.26482e-06	NW_026622786__25985318
NW_026623053	10164361	2.26407e-06	NW_026623053__10164361
NW_026623089	14024827	2.26366e-06	NW_026623089__14024827
NW_026622786	41480914	2.26363e-06	NW_026622786__41480914
NW_026622786	41483806	2.26363e-06	NW_026622786__41483806
NW_026622974	22603032	2.26258e-06	NW_026622974__22603032
NW_026622974	22614151	2.26258e-06	NW_026622974__22614151
NW_026622985	8645040	2.26112e-06	NW_026622985__8645040
NW_026623089	13935467	2.26006e-06	NW_026623089__13935467
NW_026622930	9483751	2.25961e-06	NW_026622930__9483751
NW_026622930	9483763	2.25961e-06	NW_026622930__9483763
NW_026622930	9488281	2.25961e-06	NW_026622930__9488281
NW_026622819	36020282	2.25751e-06	NW_026622819__36020282
NW_026622985	11276134	2.25744e-06	NW_026622985__11276134
NW_026623089	13874257	2.25578e-06	NW_026623089__13874257
NW_026622875	19951824	2.25352e-06	NW_026622875__19951824
NW_026623053	10164408	2.25307e-06	NW_026623053__10164408
NW_026622786	25987348	2.25147e-06	NW_026622786__25987348
NW_026622930	9365577	2.24503e-06	NW_026622930__9365577
NW_026622997	7642959	2.23862e-06	NW_026622997__7642959
NW_026622852	15031777	2.2351e-06	NW_026622852__15031777
NW_026622852	15032283	2.2351e-06	NW_026622852__15032283
NW_026622852	15032289	2.2351e-06	NW_026622852__15032289
NW_026622852	15032290	2.2351e-06	NW_026622852__15032290
NW_026622985	8253273	2.2282e-06	NW_026622985__8253273
NW_026622797	25487814	2.22574e-06	NW_026622797__25487814
NW_026622875	19941853	2.22305e-06	NW_026622875__19941853
NW_026622786	25997551	2.2224e-06	NW_026622786__25997551
NW_026623089	13925292	2.22142e-06	NW_026623089__13925292
NW_026622863	56627173	2.22087e-06	NW_026622863__56627173
NW_026622930	9487156	2.21918e-06	NW_026622930__9487156
NW_026623089	80492499	2.21912e-06	NW_026623089__80492499
NW_026623078	51808899	2.21372e-06	NW_026623078__51808899
NW_026623053	10152308	2.21359e-06	NW_026623053__10152308
NW_026622930	9526530	2.21283e-06	NW_026622930__9526530
NW_026623019	16354516	2.21182e-06	NW_026623019__16354516
NW_026623019	16355230	2.21182e-06	NW_026623019__16355230
NW_026623019	16378199	2.21182e-06	NW_026623019__16378199
NW_026622797	47784859	2.20958e-06	NW_026622797__47784859
NW_026622786	18573194	2.207e-06	NW_026622786__18573194
NW_026622986	6141433	2.2049e-06	NW_026622986__6141433
NW_026622841	47839530	2.20209e-06	NW_026622841__47839530
NW_026622841	8250630	2.20204e-06	NW_026622841__8250630
NW_026622952	28558751	2.20196e-06	NW_026622952__28558751
NW_026623089	13922010	2.20147e-06	NW_026623089__13922010
NW_026622974	31314448	2.20104e-06	NW_026622974__31314448
NW_026622963	35008933	2.2e-06	NW_026622963__35008933
NW_026623019	17293090	2.1996e-06	NW_026623019__17293090
NW_026622930	9494632	2.19876e-06	NW_026622930__9494632
NW_026622930	9494793	2.19876e-06	NW_026622930__9494793
NW_026622841	47827679	2.19572e-06	NW_026622841__47827679
NW_026622874	29706471	2.19403e-06	NW_026622874__29706471
NW_026622874	29711780	2.19403e-06	NW_026622874__29711780
NW_026622808	64722834	2.19352e-06	NW_026622808__64722834
NW_026622997	7641394	2.19313e-06	NW_026622997__7641394
NW_026622786	41480315	2.19141e-06	NW_026622786__41480315
NW_026622952	28605930	2.19026e-06	NW_026622952__28605930
NW_026622952	28605954	2.19026e-06	NW_026622952__28605954
NW_026623089	13931623	2.1899e-06	NW_026623089__13931623
NW_026623050	16462106	2.1882e-06	NW_026623050__16462106
NW_026623089	14034888	2.1868e-06	NW_026623089__14034888
NW_026622952	28500257	2.18622e-06	NW_026622952__28500257
NW_026622952	28500259	2.18622e-06	NW_026622952__28500259
NW_026622952	28500424	2.18622e-06	NW_026622952__28500424
NW_026622952	28511725	2.18622e-06	NW_026622952__28511725
NW_026622797	25532329	2.18478e-06	NW_026622797__25532329
NW_026622863	6837671	2.18376e-06	NW_026622863__6837671
NW_026622863	6837674	2.18376e-06	NW_026622863__6837674
NW_026622863	6839301	2.18376e-06	NW_026622863__6839301
NW_026622819	47605117	2.1832e-06	NW_026622819__47605117
NW_026622985	17291667	2.1805e-06	NW_026622985__17291667
NW_026622786	25965140	2.17982e-06	NW_026622786__25965140
NW_026622952	25772970	2.17979e-06	NW_026622952__25772970
NW_026622963	34806163	2.1774e-06	NW_026622963__34806163
NW_026622919	11386835	2.17664e-06	NW_026622919__11386835
NW_026622919	11386873	2.17664e-06	NW_026622919__11386873
NW_026623078	27215347	2.17594e-06	NW_026623078__27215347
NW_026623078	27215352	2.17594e-06	NW_026623078__27215352
NW_026622963	35004294	2.17561e-06	NW_026622963__35004294
NW_026622841	8894485	2.17278e-06	NW_026622841__8894485
NW_026623089	13867260	2.17017e-06	NW_026623089__13867260
NW_026622875	19915820	2.16935e-06	NW_026622875__19915820
NW_026623078	47682310	2.1693e-06	NW_026623078__47682310
NW_026622786	26090159	2.16777e-06	NW_026622786__26090159
NW_026622952	20465357	2.16743e-06	NW_026622952__20465357
NW_026623019	16735872	2.16687e-06	NW_026623019__16735872
NW_026622786	25986376	2.16675e-06	NW_026622786__25986376
NW_026622952	20466704	2.16635e-06	NW_026622952__20466704
NW_026622863	47870143	2.16619e-06	NW_026622863__47870143
NW_026622952	28500540	2.16581e-06	NW_026622952__28500540
NW_026623056	40046719	2.16577e-06	NW_026623056__40046719
NW_026622786	25986698	2.16447e-06	NW_026622786__25986698
NW_026622786	26064521	2.16447e-06	NW_026622786__26064521
NW_026622952	28524557	2.16442e-06	NW_026622952__28524557
NW_026622952	28524581	2.16442e-06	NW_026622952__28524581
NW_026622952	28524582	2.16442e-06	NW_026622952__28524582
NW_026622952	28536597	2.16442e-06	NW_026622952__28536597
NW_026623089	19597927	2.16218e-06	NW_026623089__19597927
NW_026622786	25987405	2.16111e-06	NW_026622786__25987405
NW_026623111	74587606	2.16023e-06	NW_026623111__74587606
NW_026622786	25974517	2.15995e-06	NW_026622786__25974517
NW_026622963	34966162	2.15555e-06	NW_026622963__34966162
NW_026622764	53428199	2.1547e-06	NW_026622764__53428199
NW_026622764	53431346	2.1547e-06	NW_026622764__53431346
NW_026622952	28581357	2.1544e-06	NW_026622952__28581357
NW_026622952	28605908	2.1544e-06	NW_026622952__28605908
NW_026622863	47879257	2.15254e-06	NW_026622863__47879257
NW_026622997	7643935	2.15227e-06	NW_026622997__7643935
NW_026623019	16357736	2.15226e-06	NW_026623019__16357736
NW_026623019	16361394	2.15226e-06	NW_026623019__16361394

## Sheet: pcadapt_coastal-inland
scaff	pos	pval	qval	pval.corr.bh	top.pc	identifier
NW_026622797	24191822	4.87562e-32	6.46587e-26	6.62224e-26	2	NW_026622797__24191822
NW_026622874	71666924	5.3604e-32	6.46587e-26	6.62224e-26	2	NW_026622874__71666924
NW_026622852	11339007	3.51211e-27	1.15538e-21	1.18333e-21	2	NW_026622852__11339007
NW_026623111	66809381	3.19791e-27	1.15538e-21	1.18333e-21	2	NW_026623111__66809381
NW_026622841	47839844	8.65831e-26	2.23798e-20	2.2921e-20	2	NW_026622841__47839844
NW_026622841	48056435	8.65831e-26	2.23798e-20	2.2921e-20	2	NW_026622841__48056435
NW_026623089	2404390	1.00567e-25	2.42615e-20	2.48482e-20	2	NW_026623089__2404390
NW_026622941	7673272	7.61732e-25	1.72279e-19	1.76446e-19	2	NW_026622941__7673272
NW_026622997	25532813	2.86447e-24	5.75867e-19	5.89794e-19	2	NW_026622997__25532813
NW_026623089	2374501	2.86447e-24	5.75867e-19	5.89794e-19	2	NW_026623089__2374501
NW_026622841	47779076	7.53903e-24	1.09126e-18	1.11765e-18	2	NW_026622841__47779076
NW_026622841	47784185	2.54898e-23	2.56221e-18	2.62418e-18	2	NW_026622841__47784185
NW_026623030	7080713	2.28508e-23	2.56221e-18	2.62418e-18	2	NW_026623030__7080713
NW_026623089	45314805	9.36826e-23	8.92126e-18	9.13701e-18	2	NW_026623089__45314805
NW_026623111	25526773	9.36826e-23	8.92126e-18	9.13701e-18	2	NW_026623111__25526773
NW_026622985	37265159	1.63011e-22	1.25508e-17	1.28543e-17	2	NW_026622985__37265159
NW_026622985	37283730	1.63011e-22	1.25508e-17	1.28543e-17	2	NW_026622985__37283730
NW_026623067	31716904	1.60201e-22	1.25508e-17	1.28543e-17	2	NW_026623067__31716904
NW_026623078	47853699	1.63011e-22	1.25508e-17	1.28543e-17	2	NW_026623078__47853699
NW_026623078	47899406	1.63011e-22	1.25508e-17	1.28543e-17	2	NW_026623078__47899406
NW_026623078	48258795	1.63011e-22	1.25508e-17	1.28543e-17	2	NW_026623078__48258795
NW_026623089	2366984	1.63011e-22	1.25508e-17	1.28543e-17	2	NW_026623089__2366984
NW_026623089	2392641	1.63011e-22	1.25508e-17	1.28543e-17	2	NW_026623089__2392641
NW_026623089	2404296	1.63011e-22	1.25508e-17	1.28543e-17	2	NW_026623089__2404296
NW_026622963	35861105	1.94753e-22	1.38186e-17	1.41528e-17	2	NW_026622963__35861105
NW_026622997	25541470	1.94753e-22	1.38186e-17	1.41528e-17	2	NW_026622997__25541470
NW_026623089	2347164	1.94753e-22	1.38186e-17	1.41528e-17	2	NW_026623089__2347164
NW_026623089	2347167	1.94753e-22	1.38186e-17	1.41528e-17	2	NW_026623089__2347167
NW_026622941	7673249	2.56589e-22	1.78561e-17	1.82879e-17	2	NW_026622941__7673249
NW_026622863	37861164	4.26329e-22	2.91085e-17	2.98125e-17	2	NW_026622863__37861164
NW_026623089	2352313	3.49283e-21	2.25704e-16	2.31163e-16	2	NW_026623089__2352313
NW_026622763	91816390	7.13749e-21	3.21191e-16	3.28959e-16	2	NW_026622763__91816390
NW_026622808	11137017	5.75067e-21	3.21191e-16	3.28959e-16	2	NW_026622808__11137017
NW_026622841	47717294	7.72204e-21	3.21191e-16	3.28959e-16	2	NW_026622841__47717294
NW_026622841	47724793	7.72204e-21	3.21191e-16	3.28959e-16	2	NW_026622841__47724793
NW_026622841	47741490	7.13749e-21	3.21191e-16	3.28959e-16	2	NW_026622841__47741490
NW_026622841	47741491	7.13749e-21	3.21191e-16	3.28959e-16	2	NW_026622841__47741491
NW_026622841	47746840	7.72204e-21	3.21191e-16	3.28959e-16	2	NW_026622841__47746840
NW_026622841	47751055	7.72204e-21	3.21191e-16	3.28959e-16	2	NW_026622841__47751055
NW_026622841	47784618	7.72204e-21	3.21191e-16	3.28959e-16	2	NW_026622841__47784618
NW_026622841	47786279	7.72204e-21	3.21191e-16	3.28959e-16	2	NW_026622841__47786279
NW_026622841	47787991	7.72204e-21	3.21191e-16	3.28959e-16	2	NW_026622841__47787991
NW_026622841	47789057	7.72204e-21	3.21191e-16	3.28959e-16	2	NW_026622841__47789057
NW_026622841	47789661	7.72204e-21	3.21191e-16	3.28959e-16	2	NW_026622841__47789661
NW_026622841	47790301	7.72204e-21	3.21191e-16	3.28959e-16	2	NW_026622841__47790301
NW_026622841	47795419	7.72204e-21	3.21191e-16	3.28959e-16	2	NW_026622841__47795419
NW_026622841	47797748	7.72204e-21	3.21191e-16	3.28959e-16	2	NW_026622841__47797748
NW_026622841	47797751	7.72204e-21	3.21191e-16	3.28959e-16	2	NW_026622841__47797751
NW_026622841	47797755	7.72204e-21	3.21191e-16	3.28959e-16	2	NW_026622841__47797755
NW_026622841	47967510	7.72204e-21	3.21191e-16	3.28959e-16	2	NW_026622841__47967510
NW_026622841	47969054	7.72204e-21	3.21191e-16	3.28959e-16	2	NW_026622841__47969054
NW_026622841	48033983	7.72204e-21	3.21191e-16	3.28959e-16	2	NW_026622841__48033983
NW_026622841	48046783	7.72204e-21	3.21191e-16	3.28959e-16	2	NW_026622841__48046783
NW_026622841	48048540	7.72204e-21	3.21191e-16	3.28959e-16	2	NW_026622841__48048540
NW_026622841	48048635	7.72204e-21	3.21191e-16	3.28959e-16	2	NW_026622841__48048635
NW_026622841	48056342	7.72204e-21	3.21191e-16	3.28959e-16	2	NW_026622841__48056342
NW_026622863	7311554	7.72204e-21	3.21191e-16	3.28959e-16	2	NW_026622863__7311554
NW_026623111	61230041	6.25967e-21	3.21191e-16	3.28959e-16	2	NW_026623111__61230041
NW_026623111	66811123	5.76711e-21	3.21191e-16	3.28959e-16	2	NW_026623111__66811123
NW_026623111	67237884	6.25967e-21	3.21191e-16	3.28959e-16	2	NW_026623111__67237884
NW_026622819	8939644	8.27217e-21	3.32604e-16	3.40648e-16	2	NW_026622819__8939644
NW_026623089	2393410	8.27217e-21	3.32604e-16	3.40648e-16	2	NW_026623089__2393410
NW_026623089	2394072	8.27217e-21	3.32604e-16	3.40648e-16	2	NW_026623089__2394072
NW_026623030	7119758	9.29232e-21	3.69516e-16	3.78453e-16	2	NW_026623030__7119758
NW_026622997	25537817	9.83554e-21	3.70747e-16	3.79713e-16	2	NW_026622997__25537817
NW_026622997	25537851	9.83554e-21	3.70747e-16	3.79713e-16	2	NW_026622997__25537851
NW_026623067	66121467	9.83554e-21	3.70747e-16	3.79713e-16	2	NW_026623067__66121467
NW_026623089	2394058	9.83554e-21	3.70747e-16	3.79713e-16	2	NW_026623089__2394058
NW_026623089	36560858	9.83554e-21	3.70747e-16	3.79713e-16	2	NW_026623089__36560858
NW_026623089	2420643	1.10467e-20	4.12108e-16	4.22075e-16	2	NW_026623089__2420643
NW_026623111	25386822	1.24302e-20	4.58988e-16	4.70089e-16	2	NW_026623111__25386822
NW_026623089	2418871	1.67932e-20	5.95779e-16	6.10187e-16	2	NW_026623089__2418871
NW_026622886	12387012	2.25035e-20	7.68235e-16	7.86815e-16	2	NW_026622886__12387012
NW_026623089	2321276	2.25035e-20	7.68235e-16	7.86815e-16	2	NW_026623089__2321276
NW_026623089	2392617	2.25035e-20	7.68235e-16	7.86815e-16	2	NW_026623089__2392617
NW_026623089	2401725	2.25035e-20	7.68235e-16	7.86815e-16	2	NW_026623089__2401725
NW_026623111	25570329	2.54427e-20	8.6046e-16	8.8127e-16	2	NW_026623111__25570329
NW_026622997	25475278	2.66667e-20	8.79963e-16	9.01244e-16	2	NW_026622997__25475278
NW_026623089	2327156	2.66667e-20	8.79963e-16	9.01244e-16	2	NW_026623089__2327156
NW_026623089	2341912	2.69921e-20	8.79963e-16	9.01244e-16	2	NW_026623089__2341912
NW_026623089	2399837	2.69921e-20	8.79963e-16	9.01244e-16	2	NW_026623089__2399837
NW_026622819	1224866	4.47319e-20	1.36026e-15	1.39316e-15	2	NW_026622819__1224866
NW_026622819	1254189	4.47319e-20	1.36026e-15	1.39316e-15	2	NW_026622819__1254189
NW_026622863	54392985	4.47319e-20	1.36026e-15	1.39316e-15	2	NW_026622863__54392985
NW_026623078	48263005	4.47319e-20	1.36026e-15	1.39316e-15	2	NW_026623078__48263005
NW_026623089	2391677	4.47319e-20	1.36026e-15	1.39316e-15	2	NW_026623089__2391677
NW_026623089	2391705	4.47319e-20	1.36026e-15	1.39316e-15	2	NW_026623089__2391705
NW_026623089	2401492	4.47319e-20	1.36026e-15	1.39316e-15	2	NW_026623089__2401492
NW_026623089	2334960	5.29656e-20	1.55826e-15	1.59594e-15	2	NW_026623089__2334960
NW_026623089	2343719	5.29656e-20	1.55826e-15	1.59594e-15	2	NW_026623089__2343719
NW_026623089	2345538	5.29656e-20	1.55826e-15	1.59594e-15	2	NW_026623089__2345538
NW_026623089	2355291	5.29656e-20	1.55826e-15	1.59594e-15	2	NW_026623089__2355291
NW_026622763	93690248	1.79467e-19	5.15423e-15	5.27888e-15	2	NW_026622763__93690248
NW_026622763	93690274	1.79467e-19	5.15423e-15	5.27888e-15	2	NW_026622763__93690274
NW_026622841	47749991	1.81595e-19	5.17429e-15	5.29943e-15	2	NW_026622841__47749991
NW_026622763	74172215	1.96606e-19	5.30937e-15	5.43778e-15	2	NW_026622763__74172215
NW_026622841	47749181	1.96606e-19	5.30937e-15	5.43778e-15	2	NW_026622841__47749181
NW_026622841	47751082	1.96606e-19	5.30937e-15	5.43778e-15	2	NW_026622841__47751082
NW_026622841	47847834	1.96606e-19	5.30937e-15	5.43778e-15	2	NW_026622841__47847834
NW_026622841	48035960	1.96606e-19	5.30937e-15	5.43778e-15	2	NW_026622841__48035960
NW_026622841	48048732	1.96606e-19	5.30937e-15	5.43778e-15	2	NW_026622841__48048732
NW_026622841	48072479	1.96606e-19	5.30937e-15	5.43778e-15	2	NW_026622841__48072479
NW_026622863	54411369	2.06383e-19	5.37292e-15	5.50286e-15	2	NW_026622863__54411369
NW_026622985	36971481	2.06383e-19	5.37292e-15	5.50286e-15	2	NW_026622985__36971481
NW_026623078	47921711	2.06383e-19	5.37292e-15	5.50286e-15	2	NW_026623078__47921711
NW_026623078	47921796	2.06383e-19	5.37292e-15	5.50286e-15	2	NW_026623078__47921796
NW_026623089	2495388	2.06383e-19	5.37292e-15	5.50286e-15	2	NW_026623089__2495388
NW_026622997	25539642	2.43362e-19	6.29036e-15	6.44249e-15	2	NW_026622997__25539642
NW_026622997	25545803	2.4876e-19	6.38429e-15	6.53869e-15	2	NW_026622997__25545803
NW_026622841	48062787	2.97807e-19	7.53616e-15	7.71842e-15	2	NW_026622841__48062787
NW_026622985	37074055	3.36597e-19	8.23e-15	8.42904e-15	2	NW_026622985__37074055
NW_026622985	37338271	3.36597e-19	8.23e-15	8.42904e-15	2	NW_026622985__37338271
NW_026623078	48274805	3.36597e-19	8.23e-15	8.42904e-15	2	NW_026623078__48274805
NW_026623089	2402240	3.36597e-19	8.23e-15	8.42904e-15	2	NW_026623089__2402240
NW_026622997	25543084	3.62559e-19	8.80528e-15	9.01823e-15	2	NW_026622997__25543084
NW_026622997	25468685	3.9755e-19	9.46454e-15	9.69343e-15	2	NW_026622997__25468685
NW_026622997	25543164	3.9755e-19	9.46454e-15	9.69343e-15	2	NW_026622997__25543164
NW_026622997	25543291	3.9755e-19	9.46454e-15	9.69343e-15	2	NW_026622997__25543291
NW_026622841	47799115	5.30948e-19	1.23957e-14	1.26955e-14	2	NW_026622841__47799115
NW_026622841	47808043	5.30948e-19	1.23957e-14	1.26955e-14	2	NW_026622841__47808043
NW_026622841	48058726	5.30948e-19	1.23957e-14	1.26955e-14	2	NW_026622841__48058726
NW_026623111	25396221	7.31031e-19	1.68495e-14	1.7257e-14	2	NW_026623111__25396221
NW_026623111	25398118	7.31031e-19	1.68495e-14	1.7257e-14	2	NW_026623111__25398118
NW_026623078	47852438	7.65986e-19	1.75434e-14	1.79677e-14	2	NW_026623078__47852438
NW_026622985	37132264	9.11424e-19	1.78279e-14	1.8259e-14	2	NW_026622985__37132264
NW_026622985	37146806	9.11424e-19	1.78279e-14	1.8259e-14	2	NW_026622985__37146806
NW_026622985	37156577	9.11424e-19	1.78279e-14	1.8259e-14	2	NW_026622985__37156577
NW_026622985	37196439	9.11424e-19	1.78279e-14	1.8259e-14	2	NW_026622985__37196439
NW_026623078	47851777	9.11424e-19	1.78279e-14	1.8259e-14	2	NW_026623078__47851777
NW_026623078	47900811	9.11424e-19	1.78279e-14	1.8259e-14	2	NW_026623078__47900811
NW_026623078	47900936	9.11424e-19	1.78279e-14	1.8259e-14	2	NW_026623078__47900936
NW_026623078	47901030	9.11424e-19	1.78279e-14	1.8259e-14	2	NW_026623078__47901030
NW_026623078	47902200	9.11424e-19	1.78279e-14	1.8259e-14	2	NW_026623078__47902200
NW_026623078	47902210	9.11424e-19	1.78279e-14	1.8259e-14	2	NW_026623078__47902210
NW_026623078	47902230	9.11424e-19	1.78279e-14	1.8259e-14	2	NW_026623078__47902230
NW_026623078	47918706	9.11424e-19	1.78279e-14	1.8259e-14	2	NW_026623078__47918706
NW_026623078	47920037	9.11424e-19	1.78279e-14	1.8259e-14	2	NW_026623078__47920037
NW_026623078	47923495	9.11424e-19	1.78279e-14	1.8259e-14	2	NW_026623078__47923495
NW_026623089	2352606	9.11424e-19	1.78279e-14	1.8259e-14	2	NW_026623089__2352606
NW_026623089	2384854	9.11424e-19	1.78279e-14	1.8259e-14	2	NW_026623089__2384854
NW_026623089	2388002	9.11424e-19	1.78279e-14	1.8259e-14	2	NW_026623089__2388002
NW_026623089	2390199	9.11424e-19	1.78279e-14	1.8259e-14	2	NW_026623089__2390199
NW_026623089	2400486	9.11424e-19	1.78279e-14	1.8259e-14	2	NW_026623089__2400486
NW_026623089	2404993	9.11424e-19	1.78279e-14	1.8259e-14	2	NW_026623089__2404993
NW_026622997	25479575	1.0724e-18	1.88382e-14	1.92938e-14	2	NW_026622997__25479575
NW_026622997	25480355	1.0724e-18	1.88382e-14	1.92938e-14	2	NW_026622997__25480355
NW_026622997	25537047	1.0724e-18	1.88382e-14	1.92938e-14	2	NW_026622997__25537047
NW_026622997	25537075	1.0724e-18	1.88382e-14	1.92938e-14	2	NW_026622997__25537075
NW_026622997	25537077	1.0724e-18	1.88382e-14	1.92938e-14	2	NW_026622997__25537077
NW_026622997	25537078	1.0724e-18	1.88382e-14	1.92938e-14	2	NW_026622997__25537078
NW_026622997	25537080	1.0724e-18	1.88382e-14	1.92938e-14	2	NW_026622997__25537080
NW_026622997	25541648	1.0724e-18	1.88382e-14	1.92938e-14	2	NW_026622997__25541648
NW_026622997	25550343	1.0724e-18	1.88382e-14	1.92938e-14	2	NW_026622997__25550343
NW_026622997	25568270	1.0724e-18	1.88382e-14	1.92938e-14	2	NW_026622997__25568270
NW_026622997	25568277	1.0724e-18	1.88382e-14	1.92938e-14	2	NW_026622997__25568277
NW_026622997	25568278	1.0724e-18	1.88382e-14	1.92938e-14	2	NW_026622997__25568278
NW_026623067	66118720	1.0724e-18	1.88382e-14	1.92938e-14	2	NW_026623067__66118720
NW_026623089	2349697	1.0724e-18	1.88382e-14	1.92938e-14	2	NW_026623089__2349697
NW_026623089	2349741	1.0724e-18	1.88382e-14	1.92938e-14	2	NW_026623089__2349741
NW_026623089	2350838	1.0724e-18	1.88382e-14	1.92938e-14	2	NW_026623089__2350838
NW_026623089	2350880	1.0724e-18	1.88382e-14	1.92938e-14	2	NW_026623089__2350880
NW_026623089	2350915	1.0724e-18	1.88382e-14	1.92938e-14	2	NW_026623089__2350915
NW_026623089	2352009	1.0724e-18	1.88382e-14	1.92938e-14	2	NW_026623089__2352009
NW_026623089	2352223	1.0724e-18	1.88382e-14	1.92938e-14	2	NW_026623089__2352223
NW_026623089	2394283	1.0724e-18	1.88382e-14	1.92938e-14	2	NW_026623089__2394283
NW_026622775	4981145	1.17018e-18	2.03583e-14	2.08507e-14	2	NW_026622775__4981145
NW_026623089	2331868	2.25469e-18	3.83052e-14	3.92316e-14	2	NW_026623089__2331868
NW_026622841	48048616	3.80948e-18	6.44173e-14	6.59752e-14	2	NW_026622841__48048616
NW_026623089	2419504	5.87522e-18	9.84286e-14	1.00809e-13	2	NW_026623089__2419504
NW_026622985	37188245	7.10449e-18	1.17931e-13	1.20783e-13	2	NW_026622985__37188245
NW_026622985	37216214	7.10449e-18	1.17931e-13	1.20783e-13	2	NW_026622985__37216214
NW_026622786	26871313	7.21091e-18	1.19151e-13	1.22032e-13	2	NW_026622786__26871313
NW_026622997	25531166	8.33393e-18	1.34633e-13	1.37889e-13	2	NW_026622997__25531166
NW_026622997	25531167	8.33393e-18	1.34633e-13	1.37889e-13	2	NW_026622997__25531167
NW_026622997	25541091	8.33393e-18	1.34633e-13	1.37889e-13	2	NW_026622997__25541091
NW_026623078	32441037	8.33393e-18	1.34633e-13	1.37889e-13	2	NW_026623078__32441037
NW_026622819	1204266	8.93582e-18	1.41824e-13	1.45254e-13	2	NW_026622819__1204266
NW_026623089	2388958	8.93449e-18	1.41824e-13	1.45254e-13	2	NW_026623089__2388958
NW_026623089	46045399	8.93449e-18	1.41824e-13	1.45254e-13	2	NW_026623089__46045399
NW_026623078	48278904	9.05116e-18	1.42406e-13	1.4585e-13	2	NW_026623078__48278904
NW_026623089	2390129	9.05116e-18	1.42406e-13	1.4585e-13	2	NW_026623089__2390129
NW_026622997	12583752	1.04828e-17	1.60737e-13	1.64624e-13	2	NW_026622997__12583752
NW_026622997	25492305	1.04828e-17	1.60737e-13	1.64624e-13	2	NW_026622997__25492305
NW_026623089	2344555	1.04828e-17	1.60737e-13	1.64624e-13	2	NW_026623089__2344555
NW_026623089	2344567	1.04828e-17	1.60737e-13	1.64624e-13	2	NW_026623089__2344567
NW_026623089	2350044	1.04828e-17	1.60737e-13	1.64624e-13	2	NW_026623089__2350044
NW_026623089	2373451	1.05846e-17	1.61614e-13	1.65522e-13	2	NW_026623089__2373451
NW_026623067	77075723	1.14565e-17	1.74191e-13	1.78403e-13	2	NW_026623067__77075723
NW_026623019	25754798	1.18715e-17	1.78996e-13	1.83325e-13	2	NW_026623019__25754798
NW_026623111	67200701	1.18715e-17	1.78996e-13	1.83325e-13	2	NW_026623111__67200701
NW_026622775	4933969	1.29899e-17	1.94241e-13	1.98939e-13	2	NW_026622775__4933969
NW_026622775	4933970	1.29899e-17	1.94241e-13	1.98939e-13	2	NW_026622775__4933970
NW_026622775	4968320	1.40705e-17	2.03667e-13	2.08592e-13	2	NW_026622775__4968320
NW_026622775	4968464	1.40705e-17	2.03667e-13	2.08592e-13	2	NW_026622775__4968464
NW_026622775	5058945	1.40705e-17	2.03667e-13	2.08592e-13	2	NW_026622775__5058945
NW_026622875	9817345	1.40705e-17	2.03667e-13	2.08592e-13	2	NW_026622875__9817345
NW_026622875	9846703	1.40705e-17	2.03667e-13	2.08592e-13	2	NW_026622875__9846703
NW_026622875	9846742	1.40705e-17	2.03667e-13	2.08592e-13	2	NW_026622875__9846742
NW_026622875	45706287	1.40705e-17	2.03667e-13	2.08592e-13	2	NW_026622875__45706287
NW_026623111	66490874	1.40705e-17	2.03667e-13	2.08592e-13	2	NW_026623111__66490874
NW_026622874	94000709	1.47662e-17	2.09545e-13	2.14613e-13	2	NW_026622874__94000709
NW_026622874	94079146	1.47662e-17	2.09545e-13	2.14613e-13	2	NW_026622874__94079146
NW_026623067	31760697	1.47662e-17	2.09545e-13	2.14613e-13	2	NW_026623067__31760697
NW_026623067	31772739	1.47662e-17	2.09545e-13	2.14613e-13	2	NW_026623067__31772739
NW_026622997	25487484	1.95801e-17	2.76774e-13	2.83468e-13	2	NW_026622997__25487484
NW_026623053	7247645	2.71518e-17	3.73589e-13	3.82624e-13	2	NW_026623053__7247645
NW_026622985	17073914	2.94031e-17	3.97016e-13	4.06618e-13	2	NW_026622985__17073914
NW_026622985	17073917	2.94031e-17	3.97016e-13	4.06618e-13	2	NW_026622985__17073917
NW_026623089	2397386	2.92036e-17	3.97016e-13	4.06618e-13	2	NW_026623089__2397386
NW_026623111	25528041	2.94031e-17	3.97016e-13	4.06618e-13	2	NW_026623111__25528041
NW_026623111	25566337	2.94031e-17	3.97016e-13	4.06618e-13	2	NW_026623111__25566337
NW_026622886	12341200	3.45145e-17	4.46061e-13	4.56849e-13	2	NW_026622886__12341200
NW_026622997	25543259	3.41568e-17	4.46061e-13	4.56849e-13	2	NW_026622997__25543259
NW_026623089	2341608	3.45145e-17	4.46061e-13	4.56849e-13	2	NW_026623089__2341608
NW_026623089	2382471	3.45145e-17	4.46061e-13	4.56849e-13	2	NW_026623089__2382471
NW_026623089	2383557	3.45145e-17	4.46061e-13	4.56849e-13	2	NW_026623089__2383557
NW_026623089	2395585	3.45145e-17	4.46061e-13	4.56849e-13	2	NW_026623089__2395585
NW_026623089	2401009	3.45145e-17	4.46061e-13	4.56849e-13	2	NW_026623089__2401009
NW_026623089	2401685	3.45145e-17	4.46061e-13	4.56849e-13	2	NW_026623089__2401685
NW_026623089	2404728	3.45145e-17	4.46061e-13	4.56849e-13	2	NW_026623089__2404728
NW_026623089	2404739	3.45145e-17	4.46061e-13	4.56849e-13	2	NW_026623089__2404739
NW_026623089	2404785	3.45145e-17	4.46061e-13	4.56849e-13	2	NW_026623089__2404785
NW_026623089	2406412	3.45145e-17	4.46061e-13	4.56849e-13	2	NW_026623089__2406412
NW_026622985	36943803	3.82959e-17	4.76223e-13	4.8774e-13	2	NW_026622985__36943803
NW_026622985	37372985	3.82959e-17	4.76223e-13	4.8774e-13	2	NW_026622985__37372985
NW_026623078	47852735	3.82959e-17	4.76223e-13	4.8774e-13	2	NW_026623078__47852735
NW_026623078	47901822	3.82959e-17	4.76223e-13	4.8774e-13	2	NW_026623078__47901822
NW_026623078	47997263	3.82959e-17	4.76223e-13	4.8774e-13	2	NW_026623078__47997263
NW_026623078	48248856	3.82959e-17	4.76223e-13	4.8774e-13	2	NW_026623078__48248856
NW_026623078	48263152	3.82959e-17	4.76223e-13	4.8774e-13	2	NW_026623078__48263152
NW_026623089	2387818	3.82959e-17	4.76223e-13	4.8774e-13	2	NW_026623089__2387818
NW_026623089	2392816	3.82959e-17	4.76223e-13	4.8774e-13	2	NW_026623089__2392816
NW_026623089	2396790	3.82959e-17	4.76223e-13	4.8774e-13	2	NW_026623089__2396790
NW_026623089	2401196	3.82959e-17	4.76223e-13	4.8774e-13	2	NW_026623089__2401196
NW_026622997	25489630	4.03409e-17	4.8823e-13	5.00038e-13	2	NW_026622997__25489630
NW_026622997	25489632	4.03409e-17	4.8823e-13	5.00038e-13	2	NW_026622997__25489632
NW_026622997	25549246	4.03409e-17	4.8823e-13	5.00038e-13	2	NW_026622997__25549246
NW_026623089	2341557	4.03409e-17	4.8823e-13	5.00038e-13	2	NW_026623089__2341557
NW_026623089	2347278	4.03409e-17	4.8823e-13	5.00038e-13	2	NW_026623089__2347278
NW_026623089	2347413	4.03409e-17	4.8823e-13	5.00038e-13	2	NW_026623089__2347413
NW_026623089	2392067	4.03409e-17	4.8823e-13	5.00038e-13	2	NW_026623089__2392067
NW_026623089	2419534	4.03409e-17	4.8823e-13	5.00038e-13	2	NW_026623089__2419534
NW_026623089	2343375	4.30643e-17	5.19454e-13	5.32017e-13	2	NW_026623089__2343375
NW_026622997	25489796	4.47668e-17	5.27677e-13	5.40439e-13	2	NW_026622997__25489796
NW_026623089	2343752	4.47668e-17	5.27677e-13	5.40439e-13	2	NW_026623089__2343752
NW_026623089	2349644	4.47668e-17	5.27677e-13	5.40439e-13	2	NW_026623089__2349644
NW_026623089	2354220	4.47668e-17	5.27677e-13	5.40439e-13	2	NW_026623089__2354220
NW_026623089	2401476	4.47668e-17	5.27677e-13	5.40439e-13	2	NW_026623089__2401476
NW_026623089	2407351	4.47668e-17	5.27677e-13	5.40439e-13	2	NW_026623089__2407351
NW_026623089	2417957	4.47668e-17	5.27677e-13	5.40439e-13	2	NW_026623089__2417957
NW_026623111	25500583	5.00685e-17	5.86349e-13	6.0053e-13	2	NW_026623111__25500583
NW_026623111	25640725	5.00685e-17	5.86349e-13	6.0053e-13	2	NW_026623111__25640725
NW_026622985	37096083	5.69368e-17	6.49957e-13	6.65676e-13	2	NW_026622985__37096083
NW_026623078	47900892	5.69368e-17	6.49957e-13	6.65676e-13	2	NW_026623078__47900892
NW_026623078	47901220	5.69368e-17	6.49957e-13	6.65676e-13	2	NW_026623078__47901220
NW_026623078	47901222	5.69368e-17	6.49957e-13	6.65676e-13	2	NW_026623078__47901222
NW_026623078	47901283	5.69368e-17	6.49957e-13	6.65676e-13	2	NW_026623078__47901283
NW_026623078	47901624	5.69368e-17	6.49957e-13	6.65676e-13	2	NW_026623078__47901624
NW_026623078	47921255	5.69368e-17	6.49957e-13	6.65676e-13	2	NW_026623078__47921255
NW_026623089	2384938	5.69368e-17	6.49957e-13	6.65676e-13	2	NW_026623089__2384938
NW_026623089	2341225	6.6384e-17	7.41428e-13	7.59359e-13	2	NW_026623089__2341225
NW_026623089	2346621	6.6384e-17	7.41428e-13	7.59359e-13	2	NW_026623089__2346621
NW_026623089	2346622	6.6384e-17	7.41428e-13	7.59359e-13	2	NW_026623089__2346622
NW_026623089	2346625	6.6384e-17	7.41428e-13	7.59359e-13	2	NW_026623089__2346625
NW_026623089	2419261	6.6384e-17	7.41428e-13	7.59359e-13	2	NW_026623089__2419261
NW_026622963	9722936	6.98943e-17	7.78233e-13	7.97054e-13	2	NW_026622963__9722936
NW_026622875	19937617	7.52699e-17	8.32961e-13	8.53105e-13	2	NW_026622875__19937617
NW_026622952	37993683	7.52699e-17	8.32961e-13	8.53105e-13	2	NW_026622952__37993683
NW_026623089	2396992	7.73484e-17	8.53352e-13	8.7399e-13	2	NW_026623089__2396992
NW_026623078	47852888	8.11111e-17	8.86754e-13	9.082e-13	2	NW_026623078__47852888
NW_026623089	2382593	8.11111e-17	8.86754e-13	9.082e-13	2	NW_026623089__2382593
NW_026623089	2382657	8.11111e-17	8.86754e-13	9.082e-13	2	NW_026623089__2382657
NW_026622841	48080723	8.32895e-17	9.0239e-13	9.24214e-13	2	NW_026622841__48080723
NW_026623078	52654614	8.32895e-17	9.0239e-13	9.24214e-13	2	NW_026623078__52654614
NW_026623111	25644526	8.32543e-17	9.0239e-13	9.24214e-13	2	NW_026623111__25644526
NW_026622886	12447219	1.06499e-16	1.12031e-12	1.1474e-12	2	NW_026622886__12447219
NW_026623078	47856907	1.06499e-16	1.12031e-12	1.1474e-12	2	NW_026623078__47856907
NW_026623078	47883050	1.06499e-16	1.12031e-12	1.1474e-12	2	NW_026623078__47883050
NW_026623089	2391888	1.06499e-16	1.12031e-12	1.1474e-12	2	NW_026623089__2391888
NW_026623089	2391902	1.06499e-16	1.12031e-12	1.1474e-12	2	NW_026623089__2391902
NW_026623089	2392331	1.06499e-16	1.12031e-12	1.1474e-12	2	NW_026623089__2392331
NW_026623089	2393064	1.06499e-16	1.12031e-12	1.1474e-12	2	NW_026623089__2393064
NW_026623089	2393475	1.06499e-16	1.12031e-12	1.1474e-12	2	NW_026623089__2393475
NW_026623089	2506222	1.06499e-16	1.12031e-12	1.1474e-12	2	NW_026623089__2506222
NW_026622997	25538215	1.24168e-16	1.29488e-12	1.3262e-12	2	NW_026622997__25538215
NW_026623089	2345268	1.36632e-16	1.42077e-12	1.45513e-12	2	NW_026623089__2345268
NW_026623089	2366833	1.60727e-16	1.66177e-12	1.70196e-12	2	NW_026623089__2366833
NW_026623089	2331153	2.30485e-16	2.34284e-12	2.3995e-12	2	NW_026623089__2331153
NW_026622952	37904008	3.14775e-16	3.19067e-12	3.26784e-12	2	NW_026622952__37904008
NW_026623111	67200861	4.11337e-16	4.15782e-12	4.25837e-12	2	NW_026623111__67200861
NW_026622886	12315188	4.66586e-16	4.68564e-12	4.79896e-12	2	NW_026622886__12315188
NW_026622886	12340225	4.66586e-16	4.68564e-12	4.79896e-12	2	NW_026622886__12340225
NW_026623056	50703477	4.67439e-16	4.68564e-12	4.79896e-12	2	NW_026623056__50703477
NW_026622985	37175207	4.90379e-16	4.90201e-12	5.02056e-12	2	NW_026622985__37175207
NW_026622841	47784218	4.99871e-16	4.94228e-12	5.06181e-12	2	NW_026622841__47784218
NW_026622841	48054061	4.99871e-16	4.94228e-12	5.06181e-12	2	NW_026622841__48054061
NW_026623056	83031652	4.99871e-16	4.94228e-12	5.06181e-12	2	NW_026623056__83031652
NW_026623111	35403034	4.99871e-16	4.94228e-12	5.06181e-12	2	NW_026623111__35403034
NW_026622886	12375842	5.84394e-16	5.74657e-12	5.88555e-12	2	NW_026622886__12375842
NW_026623078	47852235	5.84394e-16	5.74657e-12	5.88555e-12	2	NW_026623078__47852235
NW_026622797	69655216	6.26819e-16	6.14705e-12	6.29571e-12	2	NW_026622797__69655216
NW_026623111	66535111	6.41838e-16	6.2604e-12	6.41181e-12	2	NW_026623111__66535111
NW_026623111	67234265	6.41838e-16	6.2604e-12	6.41181e-12	2	NW_026623111__67234265
NW_026623078	47853612	6.83816e-16	6.63409e-12	6.79453e-12	2	NW_026623078__47853612
NW_026623067	31773745	6.93282e-16	6.70794e-12	6.87017e-12	2	NW_026623067__31773745
NW_026623089	2396731	7.36721e-16	7.09032e-12	7.2618e-12	2	NW_026623089__2396731
NW_026623089	2396789	7.36721e-16	7.09032e-12	7.2618e-12	2	NW_026623089__2396789
NW_026622775	4957372	7.443e-16	7.14427e-12	7.31705e-12	2	NW_026622775__4957372
NW_026622763	11238578	7.93089e-16	7.49331e-12	7.67453e-12	2	NW_026622763__11238578
NW_026622863	16368375	7.89986e-16	7.49331e-12	7.67453e-12	2	NW_026622863__16368375
NW_026623078	32453673	7.93089e-16	7.49331e-12	7.67453e-12	2	NW_026623078__32453673
NW_026623089	2379251	7.93089e-16	7.49331e-12	7.67453e-12	2	NW_026623089__2379251
NW_026623089	2379252	7.93089e-16	7.49331e-12	7.67453e-12	2	NW_026623089__2379252
NW_026622997	25563544	8.56465e-16	8.05007e-12	8.24476e-12	2	NW_026622997__25563544
NW_026623089	2396707	8.56465e-16	8.05007e-12	8.24476e-12	2	NW_026623089__2396707
NW_026622775	4898597	8.80178e-16	8.2302e-12	8.42924e-12	2	NW_026622775__4898597
NW_026623111	66530394	8.80178e-16	8.2302e-12	8.42924e-12	2	NW_026623111__66530394
NW_026622985	37133051	9.05487e-16	8.44503e-12	8.64927e-12	2	NW_026622985__37133051
NW_026623111	66438106	9.11475e-16	8.47902e-12	8.68408e-12	2	NW_026623111__66438106
NW_026622775	4829596	9.82154e-16	8.99774e-12	9.21535e-12	2	NW_026622775__4829596
NW_026622775	4837124	9.82154e-16	8.99774e-12	9.21535e-12	2	NW_026622775__4837124
NW_026623111	67161966	9.82154e-16	8.99774e-12	9.21535e-12	2	NW_026623111__67161966
NW_026623111	67162090	9.82154e-16	8.99774e-12	9.21535e-12	2	NW_026623111__67162090
NW_026623111	67162277	9.82154e-16	8.99774e-12	9.21535e-12	2	NW_026623111__67162277
NW_026623111	67162380	9.82154e-16	8.99774e-12	9.21535e-12	2	NW_026623111__67162380
NW_026622875	24760069	1.02157e-15	9.33524e-12	9.56101e-12	2	NW_026622875__24760069
NW_026622919	9661380	1.16658e-15	1.06335e-11	1.08906e-11	2	NW_026622919__9661380
NW_026622874	58964698	1.18346e-15	1.07602e-11	1.10205e-11	2	NW_026622874__58964698
NW_026622886	12348207	1.201e-15	1.08924e-11	1.11558e-11	2	NW_026622886__12348207
NW_026623089	2503414	1.21043e-15	1.09504e-11	1.12152e-11	2	NW_026623089__2503414
NW_026622985	37069484	1.4656e-15	1.31929e-11	1.35119e-11	2	NW_026622985__37069484
NW_026623089	2397046	1.4656e-15	1.31929e-11	1.35119e-11	2	NW_026623089__2397046
NW_026622841	48033078	1.58866e-15	1.42651e-11	1.46101e-11	2	NW_026622841__48033078
NW_026622908	13790513	1.70878e-15	1.5268e-11	1.56372e-11	2	NW_026622908__13790513
NW_026623089	2415796	1.84826e-15	1.64735e-11	1.6872e-11	2	NW_026623089__2415796
NW_026623078	47919504	1.9178e-15	1.6968e-11	1.73783e-11	2	NW_026623078__47919504
NW_026623089	9898613	2.04132e-15	1.80168e-11	1.84525e-11	2	NW_026623089__9898613
NW_026622941	43957262	2.06878e-15	1.82147e-11	1.86553e-11	2	NW_026622941__43957262
NW_026623089	2403329	2.16911e-15	1.86281e-11	1.90786e-11	2	NW_026623089__2403329
NW_026623019	18260382	2.59306e-15	2.21308e-11	2.2666e-11	2	NW_026623019__18260382
NW_026623089	2369600	2.90642e-15	2.46887e-11	2.52858e-11	2	NW_026623089__2369600
NW_026623089	2413462	2.90642e-15	2.46887e-11	2.52858e-11	2	NW_026623089__2413462
NW_026623067	66150394	3.00028e-15	2.54264e-11	2.60413e-11	2	NW_026623067__66150394
NW_026623078	47850368	3.54441e-15	2.96901e-11	3.04081e-11	2	NW_026623078__47850368
NW_026623078	47901944	3.54441e-15	2.96901e-11	3.04081e-11	2	NW_026623078__47901944
NW_026623089	2388726	3.54441e-15	2.96901e-11	3.04081e-11	2	NW_026623089__2388726
NW_026623089	2392722	3.54441e-15	2.96901e-11	3.04081e-11	2	NW_026623089__2392722
NW_026623089	2392749	3.54441e-15	2.96901e-11	3.04081e-11	2	NW_026623089__2392749
NW_026623019	18263109	3.56124e-15	2.97621e-11	3.04819e-11	2	NW_026623019__18263109
NW_026622886	12418720	3.63584e-15	3.01765e-11	3.09063e-11	2	NW_026622886__12418720
NW_026623089	2380583	3.63584e-15	3.01765e-11	3.09063e-11	2	NW_026623089__2380583
NW_026623089	2401591	3.63584e-15	3.01765e-11	3.09063e-11	2	NW_026623089__2401591
NW_026623111	62266409	3.86355e-15	3.1993e-11	3.27668e-11	2	NW_026623111__62266409
NW_026623089	2344569	4.07663e-15	3.36805e-11	3.4495e-11	2	NW_026623089__2344569
NW_026623067	60426658	4.10141e-15	3.37311e-11	3.45469e-11	2	NW_026623067__60426658
NW_026623089	2416170	4.10141e-15	3.37311e-11	3.45469e-11	2	NW_026623089__2416170
NW_026623067	33427996	4.1177e-15	3.37883e-11	3.46055e-11	2	NW_026623067__33427996
NW_026623089	2350738	4.20501e-15	3.42716e-11	3.51005e-11	2	NW_026623089__2350738
NW_026623089	2350813	4.20501e-15	3.42716e-11	3.51005e-11	2	NW_026623089__2350813
NW_026623089	2419482	4.20501e-15	3.42716e-11	3.51005e-11	2	NW_026623089__2419482
NW_026623111	35056740	4.59953e-15	3.72354e-11	3.81359e-11	2	NW_026623111__35056740
NW_026623078	47930988	4.74436e-15	3.83222e-11	3.9249e-11	2	NW_026623078__47930988
NW_026623089	2396672	4.91718e-15	3.96297e-11	4.05881e-11	2	NW_026623089__2396672
NW_026623111	35399080	5.09229e-15	4.0859e-11	4.18471e-11	2	NW_026623111__35399080
NW_026623111	35403211	5.09229e-15	4.0859e-11	4.18471e-11	2	NW_026623111__35403211
NW_026622886	12406622	5.69141e-15	4.55651e-11	4.66671e-11	2	NW_026622886__12406622
NW_026623078	47882958	6.51675e-15	5.19429e-11	5.31991e-11	2	NW_026623078__47882958
NW_026623089	2406158	6.51675e-15	5.19429e-11	5.31991e-11	2	NW_026623089__2406158
NW_026623030	3778421	6.53838e-15	5.20008e-11	5.32584e-11	2	NW_026623030__3778421
NW_026622863	16315169	6.78835e-15	5.32861e-11	5.45748e-11	2	NW_026622863__16315169
NW_026622863	54450149	6.78835e-15	5.32861e-11	5.45748e-11	2	NW_026622863__54450149
NW_026622875	19941879	6.78835e-15	5.32861e-11	5.45748e-11	2	NW_026622875__19941879
NW_026622875	19956923	6.78835e-15	5.32861e-11	5.45748e-11	2	NW_026622875__19956923
NW_026622952	37904118	6.78835e-15	5.32861e-11	5.45748e-11	2	NW_026622952__37904118
NW_026622985	37139326	6.78835e-15	5.32861e-11	5.45748e-11	2	NW_026622985__37139326
NW_026622997	25469596	6.82534e-15	5.34605e-11	5.47534e-11	2	NW_026622997__25469596
NW_026622941	7725933	8.94925e-15	6.9945e-11	7.16366e-11	2	NW_026622941__7725933
NW_026623078	47851197	1.20113e-14	9.32729e-11	9.55287e-11	2	NW_026623078__47851197
NW_026623111	67197101	1.46994e-14	1.13903e-10	1.16658e-10	2	NW_026623111__67197101
NW_026623067	66145699	1.5394e-14	1.1903e-10	1.21909e-10	2	NW_026623067__66145699
NW_026622886	12456455	1.60324e-14	1.23438e-10	1.26424e-10	2	NW_026622886__12456455
NW_026623078	47942227	1.60324e-14	1.23438e-10	1.26424e-10	2	NW_026623078__47942227
NW_026622985	37087850	1.76176e-14	1.34784e-10	1.38043e-10	2	NW_026622985__37087850
NW_026623089	2337802	1.76176e-14	1.34784e-10	1.38043e-10	2	NW_026623089__2337802
NW_026622997	25515991	1.8478e-14	1.40771e-10	1.44175e-10	2	NW_026622997__25515991
NW_026622819	36276113	1.98862e-14	1.5118e-10	1.54836e-10	2	NW_026622819__36276113
NW_026622886	12315382	3.08223e-14	2.23968e-10	2.29385e-10	2	NW_026622886__12315382
NW_026622886	12339190	3.08223e-14	2.23968e-10	2.29385e-10	2	NW_026622886__12339190
NW_026623078	47940642	3.08223e-14	2.23968e-10	2.29385e-10	2	NW_026623078__47940642
NW_026622808	67032575	3.21594e-14	2.33216e-10	2.38856e-10	2	NW_026622808__67032575
NW_026623089	2393852	3.22513e-14	2.33415e-10	2.3906e-10	2	NW_026623089__2393852
NW_026622997	25481783	3.55155e-14	2.54494e-10	2.60648e-10	2	NW_026622997__25481783
NW_026623089	2394434	3.55155e-14	2.54494e-10	2.60648e-10	2	NW_026623089__2394434
NW_026622897	1501	4.45602e-14	3.18674e-10	3.26381e-10	2	NW_026622897__1501
NW_026623111	72385452	4.77056e-14	3.39826e-10	3.48045e-10	2	NW_026623111__72385452
NW_026622775	4821561	5.12948e-14	3.6396e-10	3.72762e-10	2	NW_026622775__4821561
NW_026622775	4976549	5.23396e-14	3.70647e-10	3.79611e-10	2	NW_026622775__4976549
NW_026622863	16308517	5.87897e-14	4.15511e-10	4.2556e-10	2	NW_026622863__16308517
NW_026623019	18261467	6.24882e-14	4.40789e-10	4.5145e-10	2	NW_026623019__18261467
NW_026622985	37008563	7.10377e-14	4.99152e-10	5.11224e-10	2	NW_026622985__37008563
NW_026623067	66103026	7.18566e-14	5.01981e-10	5.14122e-10	2	NW_026623067__66103026
NW_026623067	66103027	7.18566e-14	5.01981e-10	5.14122e-10	2	NW_026623067__66103027
NW_026623089	2413307	7.17844e-14	5.01981e-10	5.14122e-10	2	NW_026623089__2413307
NW_026622863	16329048	7.91299e-14	5.48556e-10	5.61822e-10	2	NW_026622863__16329048
NW_026622952	37925315	7.91299e-14	5.48556e-10	5.61822e-10	2	NW_026622952__37925315
NW_026623089	2391097	7.91299e-14	5.48556e-10	5.61822e-10	2	NW_026623089__2391097
NW_026623089	2351244	8.16794e-14	5.65147e-10	5.78815e-10	2	NW_026623089__2351244
NW_026622963	575547	8.39378e-14	5.79665e-10	5.93684e-10	2	NW_026622963__575547
NW_026623111	25400432	9.17753e-14	6.3138e-10	6.4665e-10	2	NW_026623111__25400432
NW_026622952	38070197	9.24436e-14	6.33568e-10	6.48891e-10	2	NW_026622952__38070197
NW_026622863	15940215	9.67076e-14	6.60291e-10	6.7626e-10	2	NW_026622863__15940215
NW_026622863	15964252	9.67076e-14	6.60291e-10	6.7626e-10	2	NW_026622863__15964252
NW_026623089	2392501	1.02214e-13	6.9657e-10	7.13416e-10	2	NW_026623089__2392501
NW_026622775	4818078	1.08339e-13	7.36924e-10	7.54746e-10	2	NW_026622775__4818078
NW_026622808	6849834	1.38785e-13	9.40486e-10	9.63231e-10	2	NW_026622808__6849834
NW_026623089	2344608	2.11969e-13	1.42574e-09	1.46022e-09	2	NW_026623089__2344608
NW_026623111	66480364	2.19575e-13	1.47416e-09	1.50981e-09	2	NW_026623111__66480364
NW_026623056	66674254	2.34668e-13	1.57257e-09	1.61061e-09	2	NW_026623056__66674254
NW_026623111	67162351	3.13049e-13	2.0824e-09	2.13276e-09	2	NW_026623111__67162351
NW_026622808	43455181	3.19836e-13	2.12364e-09	2.175e-09	2	NW_026622808__43455181
NW_026623067	66152390	3.35005e-13	2.22029e-09	2.27398e-09	2	NW_026623067__66152390
NW_026622952	37918563	3.46287e-13	2.28668e-09	2.34199e-09	2	NW_026622952__37918563
NW_026622830	45001788	3.49152e-13	2.3014e-09	2.35706e-09	2	NW_026622830__45001788
NW_026622875	19937666	3.51674e-13	2.31381e-09	2.36977e-09	2	NW_026622875__19937666
NW_026622830	22485445	4.20791e-13	2.75853e-09	2.82525e-09	2	NW_026622830__22485445
NW_026622997	25546405	5.16013e-13	3.37056e-09	3.45207e-09	2	NW_026622997__25546405
NW_026622852	11342614	5.66259e-13	3.69209e-09	3.78138e-09	2	NW_026622852__11342614
NW_026623078	47881643	6.65085e-13	4.31314e-09	4.41745e-09	2	NW_026623078__47881643
NW_026622797	69430021	6.83923e-13	4.3649e-09	4.47047e-09	2	NW_026622797__69430021
NW_026622797	69964576	6.83923e-13	4.3649e-09	4.47047e-09	2	NW_026622797__69964576
NW_026622830	46042465	6.83923e-13	4.3649e-09	4.47047e-09	2	NW_026622830__46042465
NW_026622874	71661260	6.83923e-13	4.3649e-09	4.47047e-09	2	NW_026622874__71661260
NW_026622886	12719770	6.83923e-13	4.3649e-09	4.47047e-09	2	NW_026622886__12719770
NW_026622974	13438306	6.83923e-13	4.3649e-09	4.47047e-09	2	NW_026622974__13438306
NW_026622986	35736335	6.83923e-13	4.3649e-09	4.47047e-09	2	NW_026622986__35736335
NW_026623111	66542316	6.83923e-13	4.3649e-09	4.47047e-09	2	NW_026623111__66542316
NW_026622819	36423153	7.18096e-13	4.5669e-09	4.67734e-09	2	NW_026622819__36423153
NW_026622808	59796909	7.47675e-13	4.74667e-09	4.86146e-09	2	NW_026622808__59796909
NW_026622974	22610292	7.8736e-13	4.98986e-09	5.11053e-09	2	NW_026622974__22610292
NW_026622775	4821376	8.37977e-13	5.2921e-09	5.42009e-09	2	NW_026622775__4821376
NW_026623111	67162066	8.37977e-13	5.2921e-09	5.42009e-09	2	NW_026623111__67162066
NW_026622786	26984097	9.82352e-13	6.1823e-09	6.33181e-09	2	NW_026622786__26984097
NW_026622963	9330300	1.04758e-12	6.56995e-09	6.72884e-09	2	NW_026622963__9330300
NW_026622908	46057586	1.11651e-12	6.99015e-09	7.1592e-09	2	NW_026622908__46057586
NW_026622997	11140432	1.19774e-12	7.48576e-09	7.6668e-09	2	NW_026622997__11140432
NW_026623100	11082671	1.41168e-12	8.76233e-09	8.97425e-09	2	NW_026623100__11082671
NW_026622763	57673732	1.46458e-12	9.07507e-09	9.29455e-09	2	NW_026622763__57673732
NW_026622819	6972987	1.4845e-12	9.1828e-09	9.40488e-09	2	NW_026622819__6972987
NW_026622786	26351369	1.692e-12	1.03601e-08	1.06106e-08	2	NW_026622786__26351369
NW_026623111	67201163	2.09429e-12	1.27585e-08	1.30671e-08	2	NW_026623111__67201163
NW_026622874	24326218	2.25663e-12	1.37244e-08	1.40564e-08	2	NW_026622874__24326218
NW_026622775	11207602	2.36979e-12	1.43884e-08	1.47364e-08	2	NW_026622775__11207602
NW_026623067	66127326	2.78712e-12	1.68657e-08	1.72736e-08	2	NW_026623067__66127326
NW_026622775	44770481	2.89354e-12	1.74805e-08	1.79032e-08	2	NW_026622775__44770481
NW_026622986	5736354	3.13196e-12	1.88578e-08	1.93139e-08	2	NW_026622986__5736354
NW_026622863	15947296	3.32437e-12	1.99831e-08	2.04664e-08	2	NW_026622863__15947296
NW_026623100	10965760	3.88495e-12	2.32755e-08	2.38384e-08	2	NW_026623100__10965760
NW_026622941	7725942	4.37774e-12	2.61414e-08	2.67736e-08	2	NW_026622941__7725942
NW_026622819	44577324	4.68725e-12	2.78975e-08	2.85722e-08	2	NW_026622819__44577324
NW_026622819	44600637	4.68725e-12	2.78975e-08	2.85722e-08	2	NW_026622819__44600637
NW_026622808	6852680	4.72778e-12	2.80925e-08	2.87719e-08	2	NW_026622808__6852680
NW_026623089	2314334	5.70194e-12	3.36051e-08	3.44178e-08	2	NW_026623089__2314334
NW_026622830	40220722	5.79361e-12	3.40345e-08	3.48576e-08	2	NW_026622830__40220722
NW_026623089	64610459	6.0195e-12	3.51333e-08	3.5983e-08	2	NW_026623089__64610459
NW_026623089	64620068	6.0195e-12	3.51333e-08	3.5983e-08	2	NW_026623089__64620068
NW_026623089	64639613	6.0195e-12	3.51333e-08	3.5983e-08	2	NW_026623089__64639613
NW_026623089	64640373	6.0195e-12	3.51333e-08	3.5983e-08	2	NW_026623089__64640373
NW_026623078	33698934	6.06393e-12	3.53357e-08	3.61903e-08	2	NW_026623078__33698934
NW_026622919	5777202	6.1807e-12	3.59582e-08	3.68278e-08	2	NW_026622919__5777202
NW_026622908	40564611	6.59119e-12	3.82848e-08	3.92107e-08	2	NW_026622908__40564611
NW_026623111	64499135	8.51723e-12	4.93139e-08	5.05065e-08	2	NW_026623111__64499135
NW_026622908	46100688	8.89601e-12	5.10982e-08	5.2334e-08	2	NW_026622908__46100688
NW_026622908	46110651	8.89601e-12	5.10982e-08	5.2334e-08	2	NW_026622908__46110651
NW_026622908	46205577	8.89601e-12	5.10982e-08	5.2334e-08	2	NW_026622908__46205577
NW_026622786	48588138	9.55636e-12	5.38652e-08	5.51679e-08	2	NW_026622786__48588138
NW_026622841	47807519	9.55636e-12	5.38652e-08	5.51679e-08	2	NW_026622841__47807519
NW_026622841	48094634	9.55636e-12	5.38652e-08	5.51679e-08	2	NW_026622841__48094634
NW_026622886	16669111	9.55636e-12	5.38652e-08	5.51679e-08	2	NW_026622886__16669111
NW_026622930	29436630	9.55636e-12	5.38652e-08	5.51679e-08	2	NW_026622930__29436630
NW_026623056	66674260	9.55636e-12	5.38652e-08	5.51679e-08	2	NW_026623056__66674260
NW_026623056	66731637	9.55636e-12	5.38652e-08	5.51679e-08	2	NW_026623056__66731637
NW_026623111	66859265	9.55636e-12	5.38652e-08	5.51679e-08	2	NW_026623111__66859265
NW_026623089	2337719	1.01594e-11	5.71755e-08	5.85583e-08	2	NW_026623089__2337719
NW_026622952	38066395	1.01884e-11	5.72492e-08	5.86338e-08	2	NW_026622952__38066395
NW_026623067	40202170	1.1073e-11	6.19315e-08	6.34293e-08	2	NW_026623067__40202170
NW_026623067	83709050	1.1073e-11	6.19315e-08	6.34293e-08	2	NW_026623067__83709050
NW_026623067	83715110	1.1073e-11	6.19315e-08	6.34293e-08	2	NW_026623067__83715110
NW_026623111	62154747	1.15021e-11	6.42324e-08	6.57858e-08	2	NW_026623111__62154747
NW_026622852	44872335	1.15763e-11	6.44478e-08	6.60065e-08	2	NW_026622852__44872335
NW_026622852	44875582	1.15763e-11	6.44478e-08	6.60065e-08	2	NW_026622852__44875582
NW_026623089	2350932	1.16624e-11	6.48275e-08	6.63953e-08	2	NW_026623089__2350932
NW_026622808	43439055	1.25395e-11	6.89613e-08	7.06291e-08	2	NW_026622808__43439055
NW_026622808	43439716	1.25395e-11	6.89613e-08	7.06291e-08	2	NW_026622808__43439716
NW_026622808	43451508	1.25395e-11	6.89613e-08	7.06291e-08	2	NW_026622808__43451508
NW_026622808	43455718	1.25395e-11	6.89613e-08	7.06291e-08	2	NW_026622808__43455718
NW_026622808	43457927	1.25395e-11	6.89613e-08	7.06291e-08	2	NW_026622808__43457927
NW_026623089	76609309	1.25395e-11	6.89613e-08	7.06291e-08	2	NW_026623089__76609309
NW_026623019	25756293	1.29838e-11	7.12962e-08	7.30205e-08	2	NW_026623019__25756293
NW_026622997	11140058	1.37679e-11	7.50326e-08	7.68472e-08	2	NW_026622997__11140058
NW_026623111	67199756	1.50987e-11	8.21614e-08	8.41485e-08	2	NW_026623111__67199756
NW_026622841	48065105	1.64898e-11	8.91951e-08	9.13523e-08	2	NW_026622841__48065105
NW_026623089	64650122	1.65329e-11	8.92943e-08	9.14539e-08	2	NW_026623089__64650122
NW_026622786	26982146	1.70401e-11	9.1897e-08	9.41194e-08	2	NW_026622786__26982146
NW_026622952	23934297	1.77927e-11	9.58128e-08	9.813e-08	2	NW_026622952__23934297
NW_026622775	11207613	1.88512e-11	1.01362e-07	1.03813e-07	2	NW_026622775__11207613
NW_026622830	14505758	2.23042e-11	1.19573e-07	1.22465e-07	2	NW_026622830__14505758
NW_026622819	36377733	2.80182e-11	1.49541e-07	1.53158e-07	2	NW_026622819__36377733
NW_026622819	36384532	2.80182e-11	1.49541e-07	1.53158e-07	2	NW_026622819__36384532
NW_026622974	26682307	3.08148e-11	1.63984e-07	1.6795e-07	2	NW_026622974__26682307
NW_026622974	26812561	3.7294e-11	1.97015e-07	2.0178e-07	2	NW_026622974__26812561
NW_026622764	7529490	3.77742e-11	1.98971e-07	2.03783e-07	2	NW_026622764__7529490
NW_026622863	35179671	4.10939e-11	2.15828e-07	2.21048e-07	2	NW_026622863__35179671
NW_026622863	35171682	4.15956e-11	2.18147e-07	2.23423e-07	2	NW_026622863__35171682
NW_026622808	68400551	4.64224e-11	2.40388e-07	2.46202e-07	2	NW_026622808__68400551
NW_026623089	64608708	4.77474e-11	2.44735e-07	2.50654e-07	2	NW_026623089__64608708
NW_026623089	64627229	4.77474e-11	2.44735e-07	2.50654e-07	2	NW_026623089__64627229
NW_026623089	64639617	4.77474e-11	2.44735e-07	2.50654e-07	2	NW_026623089__64639617
NW_026623089	64666906	4.77474e-11	2.44735e-07	2.50654e-07	2	NW_026623089__64666906
NW_026623089	64667015	4.77474e-11	2.44735e-07	2.50654e-07	2	NW_026623089__64667015
NW_026622997	18443339	5.07471e-11	2.58645e-07	2.649e-07	2	NW_026622997__18443339
NW_026622808	12040982	5.63132e-11	2.85806e-07	2.92718e-07	2	NW_026622808__12040982
NW_026622808	12040986	5.63132e-11	2.85806e-07	2.92718e-07	2	NW_026622808__12040986
NW_026622952	28455673	5.83166e-11	2.94323e-07	3.01441e-07	2	NW_026622952__28455673
NW_026622952	28455675	5.83166e-11	2.94323e-07	3.01441e-07	2	NW_026622952__28455675
NW_026622952	28455689	5.83166e-11	2.94323e-07	3.01441e-07	2	NW_026622952__28455689
NW_026622808	59907000	6.0613e-11	3.04215e-07	3.11573e-07	2	NW_026622808__59907000
NW_026622808	59907043	6.0613e-11	3.04215e-07	3.11573e-07	2	NW_026622808__59907043
NW_026623056	88493176	6.0613e-11	3.04215e-07	3.11573e-07	2	NW_026623056__88493176
NW_026623056	66754135	6.18084e-11	3.09357e-07	3.16839e-07	2	NW_026623056__66754135
NW_026623111	74118536	6.18084e-11	3.09357e-07	3.16839e-07	2	NW_026623111__74118536
NW_026622863	15944300	6.20647e-11	3.10211e-07	3.17713e-07	2	NW_026622863__15944300
NW_026622808	43454495	6.25911e-11	3.1241e-07	3.19966e-07	2	NW_026622808__43454495
NW_026622863	7376754	6.32795e-11	3.15411e-07	3.23039e-07	2	NW_026622863__7376754
NW_026622786	38240462	6.4375e-11	3.19113e-07	3.26831e-07	2	NW_026622786__38240462
NW_026622841	47731528	6.4375e-11	3.19113e-07	3.26831e-07	2	NW_026622841__47731528
NW_026622841	47813267	6.4375e-11	3.19113e-07	3.26831e-07	2	NW_026622841__47813267
NW_026623019	25573176	6.4375e-11	3.19113e-07	3.26831e-07	2	NW_026623019__25573176
NW_026622819	47736168	6.91273e-11	3.41268e-07	3.49522e-07	2	NW_026622819__47736168
NW_026622819	47736186	6.91273e-11	3.41268e-07	3.49522e-07	2	NW_026622819__47736186
NW_026622841	39646234	8.22523e-11	3.94572e-07	4.04115e-07	2	NW_026622841__39646234
NW_026622841	39660498	8.22523e-11	3.94572e-07	4.04115e-07	2	NW_026622841__39660498
NW_026623030	7110674	8.64583e-11	4.12207e-07	4.22176e-07	2	NW_026623030__7110674
NW_026623089	2393909	8.68719e-11	4.13634e-07	4.23638e-07	2	NW_026623089__2393909
NW_026623078	47850668	9.21407e-11	4.35854e-07	4.46395e-07	2	NW_026623078__47850668
NW_026623019	23175568	9.36169e-11	4.42259e-07	4.52955e-07	2	NW_026623019__23175568
NW_026622786	36372770	9.54675e-11	4.49827e-07	4.60705e-07	2	NW_026622786__36372770
NW_026623089	2419894	9.79582e-11	4.59766e-07	4.70886e-07	2	NW_026623089__2419894
NW_026622997	18475603	1.00902e-10	4.72968e-07	4.84407e-07	2	NW_026622997__18475603
NW_026622963	35859568	1.0582e-10	4.92832e-07	5.04751e-07	2	NW_026622963__35859568
NW_026622786	58152522	1.06108e-10	4.92901e-07	5.04822e-07	2	NW_026622786__58152522
NW_026623089	8333163	1.06108e-10	4.92901e-07	5.04822e-07	2	NW_026623089__8333163
NW_026623089	2350948	1.08278e-10	5.01693e-07	5.13827e-07	2	NW_026623089__2350948
NW_026623019	16277762	1.11037e-10	5.1382e-07	5.26247e-07	2	NW_026623019__16277762
NW_026622786	26994097	1.1856e-10	5.46534e-07	5.59752e-07	2	NW_026622786__26994097
NW_026622808	64167512	1.31648e-10	6.06099e-07	6.20758e-07	2	NW_026622808__64167512
NW_026622841	39621570	1.52763e-10	6.98863e-07	7.15765e-07	2	NW_026622841__39621570
NW_026623089	26163096	1.54593e-10	7.06343e-07	7.23425e-07	2	NW_026623089__26163096
NW_026623089	2413377	1.71555e-10	7.78925e-07	7.97763e-07	2	NW_026623089__2413377
NW_026622797	25402495	1.79207e-10	8.08596e-07	8.28151e-07	2	NW_026622797__25402495
NW_026622797	25419124	1.79207e-10	8.08596e-07	8.28151e-07	2	NW_026622797__25419124
NW_026622797	25443158	1.79207e-10	8.08596e-07	8.28151e-07	2	NW_026622797__25443158
NW_026622797	25477120	1.79207e-10	8.08596e-07	8.28151e-07	2	NW_026622797__25477120
NW_026622808	43451331	1.82074e-10	8.16443e-07	8.36188e-07	2	NW_026622808__43451331
NW_026622808	43452185	1.82074e-10	8.16443e-07	8.36188e-07	2	NW_026622808__43452185
NW_026622808	43453526	1.82074e-10	8.16443e-07	8.36188e-07	2	NW_026622808__43453526
NW_026622808	43461726	1.82074e-10	8.16443e-07	8.36188e-07	2	NW_026622808__43461726
NW_026623067	83707473	1.92453e-10	8.5767e-07	8.78412e-07	2	NW_026623067__83707473
NW_026623089	10586760	1.92453e-10	8.5767e-07	8.78412e-07	2	NW_026623089__10586760
NW_026622786	25965140	2.06169e-10	9.17662e-07	9.39855e-07	2	NW_026622786__25965140
NW_026623067	83710204	2.16316e-10	9.56932e-07	9.80075e-07	2	NW_026623067__83710204
NW_026622819	36392800	2.22763e-10	9.83062e-07	1.00684e-06	2	NW_026622819__36392800
NW_026623067	39674283	2.3013e-10	1.01433e-06	1.03886e-06	2	NW_026623067__39674283
NW_026622974	20494120	2.35662e-10	1.02993e-06	1.05484e-06	2	NW_026622974__20494120
NW_026622763	92287430	2.40837e-10	1.05128e-06	1.07671e-06	2	NW_026622763__92287430
NW_026622775	60389500	2.48283e-10	1.08248e-06	1.10866e-06	2	NW_026622775__60389500
NW_026622819	47736815	3.17498e-10	1.37431e-06	1.40755e-06	2	NW_026622819__47736815
NW_026623050	6823795	3.37777e-10	1.45971e-06	1.49501e-06	2	NW_026623050__6823795
NW_026622841	47933095	3.53842e-10	1.52616e-06	1.56306e-06	2	NW_026622841__47933095
NW_026622830	8516960	3.56304e-10	1.53494e-06	1.57206e-06	2	NW_026622830__8516960
NW_026623030	7101051	3.60007e-10	1.54905e-06	1.58651e-06	2	NW_026623030__7101051
NW_026623067	66141208	3.92838e-10	1.67636e-06	1.71691e-06	2	NW_026623067__66141208
NW_026622786	51806974	4.03316e-10	1.71501e-06	1.75649e-06	2	NW_026622786__51806974
NW_026622841	6462562	4.03316e-10	1.71501e-06	1.75649e-06	2	NW_026622841__6462562
NW_026622841	16820663	4.03316e-10	1.71501e-06	1.75649e-06	2	NW_026622841__16820663
NW_026623030	7106638	4.48497e-10	1.90043e-06	1.94639e-06	2	NW_026623030__7106638
NW_026622874	94080709	4.52474e-10	1.9128e-06	1.95906e-06	2	NW_026622874__94080709
NW_026623067	31748055	4.52474e-10	1.9128e-06	1.95906e-06	2	NW_026623067__31748055
NW_026623030	7096533	4.74855e-10	2.00041e-06	2.04879e-06	2	NW_026623030__7096533
NW_026623030	7124756	4.74855e-10	2.00041e-06	2.04879e-06	2	NW_026623030__7124756
NW_026623078	31851060	4.74366e-10	2.00041e-06	2.04879e-06	2	NW_026623078__31851060
NW_026623067	31715947	4.76412e-10	2.00463e-06	2.05311e-06	2	NW_026623067__31715947
NW_026622997	2262895	5.22907e-10	2.19772e-06	2.25087e-06	2	NW_026622997__2262895
NW_026622963	35860883	5.33111e-10	2.23283e-06	2.28683e-06	2	NW_026622963__35860883
NW_026623089	36571851	5.92288e-10	2.46357e-06	2.52315e-06	2	NW_026623089__36571851
NW_026622963	35655425	6.05921e-10	2.51449e-06	2.57531e-06	2	NW_026622963__35655425
NW_026622908	16818893	6.26771e-10	2.59804e-06	2.66087e-06	2	NW_026622908__16818893
NW_026623030	7109905	6.50147e-10	2.68264e-06	2.74752e-06	2	NW_026623030__7109905
NW_026623030	7115616	6.50147e-10	2.68264e-06	2.74752e-06	2	NW_026623030__7115616
NW_026623030	7134780	6.50147e-10	2.68264e-06	2.74752e-06	2	NW_026623030__7134780
NW_026622852	44869489	6.51802e-10	2.68335e-06	2.74825e-06	2	NW_026622852__44869489
NW_026622852	44873413	6.51802e-10	2.68335e-06	2.74825e-06	2	NW_026622852__44873413
NW_026622808	64167802	6.65165e-10	2.73215e-06	2.79823e-06	2	NW_026622808__64167802
NW_026622808	64167844	6.65165e-10	2.73215e-06	2.79823e-06	2	NW_026622808__64167844
NW_026622985	34282047	7.87292e-10	3.162e-06	3.23847e-06	2	NW_026622985__34282047
NW_026623030	13549020	7.89344e-10	3.16322e-06	3.23972e-06	2	NW_026623030__13549020
NW_026623030	13549137	7.89344e-10	3.16322e-06	3.23972e-06	2	NW_026623030__13549137
NW_026622874	94064517	8.02964e-10	3.17907e-06	3.25596e-06	2	NW_026622874__94064517
NW_026622874	94078847	8.02964e-10	3.17907e-06	3.25596e-06	2	NW_026622874__94078847
NW_026622874	94078862	8.02964e-10	3.17907e-06	3.25596e-06	2	NW_026622874__94078862
NW_026622874	94090626	8.02964e-10	3.17907e-06	3.25596e-06	2	NW_026622874__94090626
NW_026622874	94095195	8.02964e-10	3.17907e-06	3.25596e-06	2	NW_026622874__94095195
NW_026622874	94095814	8.02964e-10	3.17907e-06	3.25596e-06	2	NW_026622874__94095814
NW_026622874	94095959	8.02964e-10	3.17907e-06	3.25596e-06	2	NW_026622874__94095959
NW_026623030	7133497	7.94204e-10	3.17907e-06	3.25596e-06	2	NW_026623030__7133497
NW_026623067	31757167	8.02964e-10	3.17907e-06	3.25596e-06	2	NW_026623067__31757167
NW_026623067	31773186	8.02964e-10	3.17907e-06	3.25596e-06	2	NW_026623067__31773186
NW_026623067	31774128	8.02964e-10	3.17907e-06	3.25596e-06	2	NW_026623067__31774128
NW_026622841	47731567	8.37224e-10	3.31109e-06	3.39117e-06	2	NW_026622841__47731567
NW_026623050	17720390	8.43782e-10	3.33338e-06	3.414e-06	2	NW_026623050__17720390
NW_026622775	4976271	8.4792e-10	3.34244e-06	3.42327e-06	2	NW_026622775__4976271
NW_026622775	4976272	8.4792e-10	3.34244e-06	3.42327e-06	2	NW_026622775__4976272
NW_026623019	25752342	8.51758e-10	3.35391e-06	3.43502e-06	2	NW_026623019__25752342
NW_026622908	19828433	8.55352e-10	3.3644e-06	3.44577e-06	2	NW_026622908__19828433
NW_026622775	61437868	8.60749e-10	3.38195e-06	3.46374e-06	2	NW_026622775__61437868
NW_026623089	64653497	8.77882e-10	3.43435e-06	3.51741e-06	2	NW_026623089__64653497
NW_026623089	38427803	8.94154e-10	3.47174e-06	3.5557e-06	2	NW_026623089__38427803
NW_026623089	38427809	8.94154e-10	3.47174e-06	3.5557e-06	2	NW_026623089__38427809
NW_026623089	38427810	8.94154e-10	3.47174e-06	3.5557e-06	2	NW_026623089__38427810
NW_026623089	38427813	8.94154e-10	3.47174e-06	3.5557e-06	2	NW_026623089__38427813
NW_026623089	38427815	8.94154e-10	3.47174e-06	3.5557e-06	2	NW_026623089__38427815
NW_026623056	93299698	9.11873e-10	3.53674e-06	3.62228e-06	2	NW_026623056__93299698
NW_026623111	25400497	9.33651e-10	3.61733e-06	3.70481e-06	2	NW_026623111__25400497
NW_026623030	7125585	9.67127e-10	3.72312e-06	3.81316e-06	2	NW_026623030__7125585
NW_026622819	1157905	1.00311e-09	3.85242e-06	3.94559e-06	2	NW_026622819__1157905
NW_026622819	1250762	1.00311e-09	3.85242e-06	3.94559e-06	2	NW_026622819__1250762
NW_026622874	71588980	1.07243e-09	4.07647e-06	4.17506e-06	2	NW_026622874__71588980
NW_026622963	35861171	1.08577e-09	4.12284e-06	4.22255e-06	2	NW_026622963__35861171
NW_026623078	47918578	1.11252e-09	4.21997e-06	4.32203e-06	2	NW_026623078__47918578
NW_026622952	28366066	1.12086e-09	4.24715e-06	4.34987e-06	2	NW_026622952__28366066
NW_026623078	31851059	1.14873e-09	4.34463e-06	4.4497e-06	2	NW_026623078__31851059
NW_026622874	94083669	1.21028e-09	4.5526e-06	4.66271e-06	2	NW_026622874__94083669
NW_026623067	31765471	1.21028e-09	4.5526e-06	4.66271e-06	2	NW_026623067__31765471
NW_026623067	31808175	1.21028e-09	4.5526e-06	4.66271e-06	2	NW_026623067__31808175
NW_026622808	43447229	1.21689e-09	4.56797e-06	4.67845e-06	2	NW_026622808__43447229
NW_026622808	43452275	1.21689e-09	4.56797e-06	4.67845e-06	2	NW_026622808__43452275
NW_026623111	67330618	1.26695e-09	4.74116e-06	4.85583e-06	2	NW_026623111__67330618
NW_026623056	67832728	1.27194e-09	4.7549e-06	4.86989e-06	2	NW_026623056__67832728
NW_026622886	16670160	1.28205e-09	4.7828e-06	4.89847e-06	2	NW_026622886__16670160
NW_026622797	69647879	1.35154e-09	5.02652e-06	5.14809e-06	2	NW_026622797__69647879
NW_026622797	69647892	1.35154e-09	5.02652e-06	5.14809e-06	2	NW_026622797__69647892
NW_026622952	23937806	1.41377e-09	5.25254e-06	5.37957e-06	2	NW_026622952__23937806
NW_026623030	7099454	1.45347e-09	5.37796e-06	5.50803e-06	2	NW_026623030__7099454
NW_026623030	7112145	1.45347e-09	5.37796e-06	5.50803e-06	2	NW_026623030__7112145
NW_026622963	9370749	1.54995e-09	5.70576e-06	5.84376e-06	2	NW_026622963__9370749
NW_026622797	25404879	1.55897e-09	5.72154e-06	5.85991e-06	2	NW_026622797__25404879
NW_026622797	25413550	1.55897e-09	5.72154e-06	5.85991e-06	2	NW_026622797__25413550
NW_026623111	62179816	1.61122e-09	5.88938e-06	6.03181e-06	2	NW_026623111__62179816
NW_026622808	43452809	1.62092e-09	5.91885e-06	6.062e-06	2	NW_026622808__43452809
NW_026623089	36521742	1.63091e-09	5.94933e-06	6.09322e-06	2	NW_026623089__36521742
NW_026622963	25390932	1.64017e-09	5.97711e-06	6.12166e-06	2	NW_026622963__25390932
NW_026623019	25752220	1.6529e-09	6.01743e-06	6.16296e-06	2	NW_026623019__25752220
NW_026623030	7108341	1.65799e-09	6.02988e-06	6.17571e-06	2	NW_026623030__7108341
NW_026622808	43459851	1.68306e-09	6.11493e-06	6.26281e-06	2	NW_026622808__43459851
NW_026622797	14790111	1.76985e-09	6.41093e-06	6.56597e-06	2	NW_026622797__14790111
NW_026623056	93307354	1.7736e-09	6.41168e-06	6.56675e-06	2	NW_026623056__93307354
NW_026622930	25668472	1.82926e-09	6.60631e-06	6.76608e-06	2	NW_026622930__25668472
NW_026623089	35137152	1.8389e-09	6.63449e-06	6.79494e-06	2	NW_026623089__35137152
NW_026623089	36548682	1.85973e-09	6.68964e-06	6.85142e-06	2	NW_026623089__36548682
NW_026623089	36574317	1.85973e-09	6.68964e-06	6.85142e-06	2	NW_026623089__36574317
NW_026622797	25647754	1.98373e-09	7.12153e-06	7.29376e-06	2	NW_026622797__25647754
NW_026622808	7078085	2.01933e-09	7.23496e-06	7.40994e-06	2	NW_026622808__7078085
NW_026623056	93343485	2.02591e-09	7.25138e-06	7.42675e-06	2	NW_026623056__93343485
NW_026622808	12048421	2.11925e-09	7.54813e-06	7.73068e-06	2	NW_026622808__12048421
NW_026622819	36156873	2.15273e-09	7.63732e-06	7.82203e-06	2	NW_026622819__36156873
NW_026622997	18446877	2.21847e-09	7.83216e-06	8.02157e-06	2	NW_026622997__18446877
NW_026622952	28501108	2.36745e-09	8.33371e-06	8.53525e-06	2	NW_026622952__28501108
NW_026623089	2390791	2.64756e-09	9.25671e-06	9.48058e-06	2	NW_026623089__2390791
NW_026623089	36548999	2.8887e-09	9.95552e-06	1.01963e-05	2	NW_026623089__36548999
NW_026622963	36057037	2.97248e-09	1.02345e-05	1.0482e-05	2	NW_026622963__36057037
NW_026623030	7117986	3.04631e-09	1.04489e-05	1.07017e-05	2	NW_026623030__7117986
NW_026623030	7119806	3.04631e-09	1.04489e-05	1.07017e-05	2	NW_026623030__7119806
NW_026623030	7125512	3.04631e-09	1.04489e-05	1.07017e-05	2	NW_026623030__7125512
NW_026622985	95144734	3.05907e-09	1.04729e-05	1.07261e-05	2	NW_026622985__95144734
NW_026622897	22621090	3.06598e-09	1.04767e-05	1.07301e-05	2	NW_026622897__22621090
NW_026622986	30316470	3.26277e-09	1.10552e-05	1.13225e-05	2	NW_026622986__30316470
NW_026622830	34662819	3.49181e-09	1.16767e-05	1.1959e-05	2	NW_026622830__34662819
NW_026622874	32643997	3.49204e-09	1.16767e-05	1.1959e-05	2	NW_026622874__32643997
NW_026622874	94071007	3.4852e-09	1.16767e-05	1.1959e-05	2	NW_026622874__94071007
NW_026622819	1185419	3.49945e-09	1.16821e-05	1.19646e-05	2	NW_026622819__1185419
NW_026622841	48066396	3.63353e-09	1.20519e-05	1.23433e-05	2	NW_026622841__48066396
NW_026622841	48080500	3.63353e-09	1.20519e-05	1.23433e-05	2	NW_026622841__48080500
NW_026622897	24182724	3.63353e-09	1.20519e-05	1.23433e-05	2	NW_026622897__24182724
NW_026622897	24183901	3.63353e-09	1.20519e-05	1.23433e-05	2	NW_026622897__24183901
NW_026622897	24257798	3.63353e-09	1.20519e-05	1.23433e-05	2	NW_026622897__24257798
NW_026622775	5026999	3.67064e-09	1.21084e-05	1.24012e-05	2	NW_026622775__5026999
NW_026623111	40958865	3.70809e-09	1.22208e-05	1.25163e-05	2	NW_026623111__40958865
NW_026623030	7106597	4.03706e-09	1.32687e-05	1.35896e-05	2	NW_026623030__7106597
NW_026623089	36525095	4.20421e-09	1.37805e-05	1.41138e-05	2	NW_026623089__36525095
NW_026622819	1213393	4.29446e-09	1.40509e-05	1.43907e-05	2	NW_026622819__1213393
NW_026622963	27145902	4.43432e-09	1.44823e-05	1.48326e-05	2	NW_026622963__27145902
NW_026622997	18462797	4.47567e-09	1.4591e-05	1.49439e-05	2	NW_026622997__18462797
NW_026622997	18462802	4.47567e-09	1.4591e-05	1.49439e-05	2	NW_026622997__18462802
NW_026623053	11887750	4.51855e-09	1.47043e-05	1.506e-05	2	NW_026623053__11887750
NW_026623053	11898458	4.51855e-09	1.47043e-05	1.506e-05	2	NW_026623053__11898458
NW_026622763	74856089	4.60757e-09	1.49002e-05	1.52606e-05	2	NW_026622763__74856089
NW_026622863	54451286	4.60757e-09	1.49002e-05	1.52606e-05	2	NW_026622863__54451286
NW_026623089	55796528	4.60757e-09	1.49002e-05	1.52606e-05	2	NW_026623089__55796528
NW_026623089	55825275	4.60757e-09	1.49002e-05	1.52606e-05	2	NW_026623089__55825275
NW_026623089	64637867	4.65204e-09	1.50038e-05	1.53666e-05	2	NW_026623089__64637867
NW_026623089	64637891	4.65204e-09	1.50038e-05	1.53666e-05	2	NW_026623089__64637891
NW_026623089	64664436	4.65204e-09	1.50038e-05	1.53666e-05	2	NW_026623089__64664436
NW_026622874	94082484	4.98025e-09	1.60053e-05	1.63924e-05	2	NW_026622874__94082484
NW_026622919	10040483	5.07412e-09	1.62492e-05	1.66422e-05	2	NW_026622919__10040483
NW_026622919	10040513	5.07412e-09	1.62492e-05	1.66422e-05	2	NW_026622919__10040513
NW_026622808	6850355	5.15935e-09	1.6493e-05	1.68919e-05	2	NW_026622808__6850355
NW_026622808	12026559	5.18877e-09	1.65578e-05	1.69582e-05	2	NW_026622808__12026559
NW_026622830	17360621	5.24789e-09	1.66876e-05	1.70912e-05	2	NW_026622830__17360621
NW_026622963	8869638	5.24789e-09	1.66876e-05	1.70912e-05	2	NW_026622963__8869638
NW_026622963	8989959	5.24789e-09	1.66876e-05	1.70912e-05	2	NW_026622963__8989959
NW_026623067	31740960	5.24789e-09	1.66876e-05	1.70912e-05	2	NW_026623067__31740960
NW_026622808	43461126	5.28869e-09	1.68025e-05	1.72089e-05	2	NW_026622808__43461126
NW_026622797	69577133	5.33329e-09	1.69294e-05	1.73388e-05	2	NW_026622797__69577133
NW_026622808	12056790	5.41227e-09	1.7165e-05	1.75802e-05	2	NW_026622808__12056790
NW_026622775	4955999	5.49564e-09	1.73383e-05	1.77576e-05	2	NW_026622775__4955999
NW_026623067	31757062	5.49564e-09	1.73383e-05	1.77576e-05	2	NW_026623067__31757062
NW_026623067	31757078	5.49564e-09	1.73383e-05	1.77576e-05	2	NW_026623067__31757078
NW_026623067	31757629	5.49564e-09	1.73383e-05	1.77576e-05	2	NW_026623067__31757629
NW_026623067	31772139	5.49564e-09	1.73383e-05	1.77576e-05	2	NW_026623067__31772139
NW_026622808	43457267	5.52044e-09	1.74013e-05	1.78222e-05	2	NW_026622808__43457267
NW_026622775	4983365	5.56234e-09	1.74877e-05	1.79106e-05	2	NW_026622775__4983365
NW_026622775	59521874	5.56234e-09	1.74877e-05	1.79106e-05	2	NW_026622775__59521874
NW_026622985	61418050	5.56234e-09	1.74877e-05	1.79106e-05	2	NW_026622985__61418050
NW_026622786	47833257	5.75713e-09	1.80687e-05	1.85057e-05	2	NW_026622786__47833257
NW_026622775	5026844	5.80243e-09	1.81951e-05	1.86352e-05	2	NW_026622775__5026844
NW_026623089	38449795	5.83115e-09	1.82378e-05	1.86788e-05	2	NW_026623089__38449795
NW_026623089	38449811	5.83115e-09	1.82378e-05	1.86788e-05	2	NW_026623089__38449811
NW_026622797	42685262	5.92268e-09	1.84126e-05	1.8858e-05	2	NW_026622797__42685262
NW_026622797	42685270	5.92268e-09	1.84126e-05	1.8858e-05	2	NW_026622797__42685270
NW_026622797	42685813	5.92268e-09	1.84126e-05	1.8858e-05	2	NW_026622797__42685813
NW_026622830	50181740	5.92268e-09	1.84126e-05	1.8858e-05	2	NW_026622830__50181740
NW_026622874	90428053	5.92268e-09	1.84126e-05	1.8858e-05	2	NW_026622874__90428053
NW_026622997	18834334	5.92268e-09	1.84126e-05	1.8858e-05	2	NW_026622997__18834334
NW_026622808	43428817	5.95662e-09	1.84864e-05	1.89335e-05	2	NW_026622808__43428817
NW_026622808	43468604	5.95662e-09	1.84864e-05	1.89335e-05	2	NW_026622808__43468604
NW_026622852	44873421	5.99481e-09	1.8573e-05	1.90222e-05	2	NW_026622852__44873421
NW_026622919	10021990	5.99481e-09	1.8573e-05	1.90222e-05	2	NW_026622919__10021990
NW_026623111	67236682	6.32452e-09	1.95444e-05	2.0017e-05	2	NW_026623111__67236682
NW_026622819	285812	6.36521e-09	1.96366e-05	2.01115e-05	2	NW_026622819__285812
NW_026622963	9705377	6.36521e-09	1.96366e-05	2.01115e-05	2	NW_026622963__9705377
NW_026622819	53536883	6.48057e-09	1.99754e-05	2.04585e-05	2	NW_026622819__53536883
NW_026622808	67346841	6.59165e-09	2.03005e-05	2.07915e-05	2	NW_026622808__67346841
NW_026622874	90400177	6.61287e-09	2.03312e-05	2.0823e-05	2	NW_026622874__90400177
NW_026623111	35048673	6.61287e-09	2.03312e-05	2.0823e-05	2	NW_026623111__35048673
NW_026622808	7077004	6.671e-09	2.04926e-05	2.09882e-05	2	NW_026622808__7077004
NW_026622952	28500540	6.97585e-09	2.13204e-05	2.18361e-05	2	NW_026622952__28500540
NW_026622874	71659681	7.20461e-09	2.19825e-05	2.25141e-05	2	NW_026622874__71659681
NW_026622963	12115127	7.26975e-09	2.21626e-05	2.26985e-05	2	NW_026622963__12115127
NW_026622997	18407765	7.28821e-09	2.22001e-05	2.2737e-05	2	NW_026622997__18407765
NW_026622830	40203404	7.31324e-09	2.22288e-05	2.27664e-05	2	NW_026622830__40203404
NW_026622863	13638108	7.3915e-09	2.23641e-05	2.2905e-05	2	NW_026622863__13638108
NW_026622874	76809443	7.47373e-09	2.25564e-05	2.31019e-05	2	NW_026622874__76809443
NW_026623019	19653931	7.5193e-09	2.2675e-05	2.32233e-05	2	NW_026623019__19653931
NW_026622775	4955829	7.60797e-09	2.27904e-05	2.33416e-05	2	NW_026622775__4955829
NW_026622775	4961842	7.60797e-09	2.27904e-05	2.33416e-05	2	NW_026622775__4961842
NW_026622874	94042341	7.60797e-09	2.27904e-05	2.33416e-05	2	NW_026622874__94042341
NW_026622874	94088997	7.60797e-09	2.27904e-05	2.33416e-05	2	NW_026622874__94088997
NW_026622874	94090859	7.60797e-09	2.27904e-05	2.33416e-05	2	NW_026622874__94090859
NW_026623067	31744904	7.60797e-09	2.27904e-05	2.33416e-05	2	NW_026623067__31744904
NW_026623067	31745538	7.60797e-09	2.27904e-05	2.33416e-05	2	NW_026623067__31745538
NW_026623067	31756522	7.60797e-09	2.27904e-05	2.33416e-05	2	NW_026623067__31756522
NW_026623030	7109508	8.00249e-09	2.38538e-05	2.44307e-05	2	NW_026623030__7109508
NW_026622775	5026205	8.02018e-09	2.38868e-05	2.44645e-05	2	NW_026622775__5026205
NW_026623030	13553745	8.29804e-09	2.46738e-05	2.52705e-05	2	NW_026623030__13553745
NW_026623067	39683932	8.43799e-09	2.49873e-05	2.55916e-05	2	NW_026623067__39683932
NW_026623067	39684992	8.43799e-09	2.49873e-05	2.55916e-05	2	NW_026623067__39684992
NW_026623030	7127316	8.48988e-09	2.50472e-05	2.56529e-05	2	NW_026623030__7127316
NW_026622852	44872803	8.76596e-09	2.56644e-05	2.62851e-05	2	NW_026622852__44872803
NW_026622797	31804040	8.89807e-09	2.59147e-05	2.65414e-05	2	NW_026622797__31804040
NW_026622874	71652800	8.89807e-09	2.59147e-05	2.65414e-05	2	NW_026622874__71652800
NW_026623067	31744980	8.90155e-09	2.59147e-05	2.65414e-05	2	NW_026623067__31744980
NW_026623067	31744981	8.90155e-09	2.59147e-05	2.65414e-05	2	NW_026623067__31744981
NW_026622952	28500051	8.9799e-09	2.60316e-05	2.66612e-05	2	NW_026622952__28500051
NW_026622786	35822012	9.18688e-09	2.65956e-05	2.72388e-05	2	NW_026622786__35822012
NW_026622808	43438783	9.29894e-09	2.68769e-05	2.75269e-05	2	NW_026622808__43438783
NW_026622808	43454498	9.29894e-09	2.68769e-05	2.75269e-05	2	NW_026622808__43454498
NW_026622863	47319948	9.36177e-09	2.70369e-05	2.76908e-05	2	NW_026622863__47319948
NW_026622775	4977027	9.38901e-09	2.7094e-05	2.77492e-05	2	NW_026622775__4977027
NW_026622997	18454263	9.40235e-09	2.71109e-05	2.77665e-05	2	NW_026622997__18454263
NW_026622952	23937742	9.50311e-09	2.73796e-05	2.80417e-05	2	NW_026622952__23937742
NW_026622797	69603247	9.74753e-09	2.784e-05	2.85133e-05	2	NW_026622797__69603247
NW_026622797	69638387	9.74753e-09	2.784e-05	2.85133e-05	2	NW_026622797__69638387
NW_026622797	69654612	9.74753e-09	2.784e-05	2.85133e-05	2	NW_026622797__69654612
NW_026622797	69660234	9.74753e-09	2.784e-05	2.85133e-05	2	NW_026622797__69660234
NW_026622797	69660758	9.74753e-09	2.784e-05	2.85133e-05	2	NW_026622797__69660758
NW_026622797	69660868	9.74753e-09	2.784e-05	2.85133e-05	2	NW_026622797__69660868
NW_026622830	39238586	9.74148e-09	2.784e-05	2.85133e-05	2	NW_026622830__39238586
NW_026622874	71693673	9.95238e-09	2.83802e-05	2.90666e-05	2	NW_026622874__71693673
NW_026623089	36497440	1.00652e-08	2.86794e-05	2.9373e-05	2	NW_026623089__36497440
NW_026622952	28525175	1.01493e-08	2.88962e-05	2.95951e-05	2	NW_026622952__28525175
NW_026623030	7108453	1.0205e-08	2.90319e-05	2.9734e-05	2	NW_026623030__7108453
NW_026622919	19919927	1.0603e-08	3.00226e-05	3.07487e-05	2	NW_026622919__19919927
NW_026622952	23934244	1.06431e-08	3.01126e-05	3.08409e-05	2	NW_026622952__23934244
NW_026622875	32224416	1.07715e-08	3.04283e-05	3.11642e-05	2	NW_026622875__32224416
NW_026622808	12028503	1.08482e-08	3.05734e-05	3.13128e-05	2	NW_026622808__12028503
NW_026622808	12028517	1.08482e-08	3.05734e-05	3.13128e-05	2	NW_026622808__12028517
NW_026622808	12040789	1.08482e-08	3.05734e-05	3.13128e-05	2	NW_026622808__12040789
NW_026622819	36163368	1.10983e-08	3.11328e-05	3.18857e-05	2	NW_026622819__36163368
NW_026622963	9723457	1.12091e-08	3.1395e-05	3.21543e-05	2	NW_026622963__9723457
NW_026622952	28500257	1.12933e-08	3.14361e-05	3.21964e-05	2	NW_026622952__28500257
NW_026622952	28500259	1.12933e-08	3.14361e-05	3.21964e-05	2	NW_026622952__28500259
NW_026622952	28500424	1.12933e-08	3.14361e-05	3.21964e-05	2	NW_026622952__28500424
NW_026622952	28511725	1.12933e-08	3.14361e-05	3.21964e-05	2	NW_026622952__28511725
NW_026622997	2253813	1.14868e-08	3.19501e-05	3.27228e-05	2	NW_026622997__2253813
NW_026622786	25963189	1.17412e-08	3.25656e-05	3.33531e-05	2	NW_026622786__25963189
NW_026622808	27667162	1.17308e-08	3.25656e-05	3.33531e-05	2	NW_026622808__27667162
NW_026622919	19933865	1.18006e-08	3.25656e-05	3.33531e-05	2	NW_026622919__19933865
NW_026622919	19965048	1.18006e-08	3.25656e-05	3.33531e-05	2	NW_026622919__19965048
NW_026623056	93322018	1.18537e-08	3.25947e-05	3.3383e-05	2	NW_026623056__93322018
NW_026623089	45088647	1.22294e-08	3.35515e-05	3.43629e-05	2	NW_026623089__45088647
NW_026623056	93322459	1.22643e-08	3.36217e-05	3.44349e-05	2	NW_026623056__93322459
NW_026622852	44870057	1.24654e-08	3.41213e-05	3.49465e-05	2	NW_026622852__44870057
NW_026622974	26410963	1.2522e-08	3.42503e-05	3.50786e-05	2	NW_026622974__26410963
NW_026623019	25750353	1.25401e-08	3.42738e-05	3.51027e-05	2	NW_026623019__25750353
NW_026623067	40228521	1.28893e-08	3.51486e-05	3.59986e-05	2	NW_026623067__40228521
NW_026623089	7697117	1.28893e-08	3.51486e-05	3.59986e-05	2	NW_026623089__7697117
NW_026622819	36276101	1.29903e-08	3.53975e-05	3.62536e-05	2	NW_026622819__36276101
NW_026623019	25756705	1.31052e-08	3.56837e-05	3.65467e-05	2	NW_026623019__25756705
NW_026623089	36596059	1.3368e-08	3.63447e-05	3.72236e-05	2	NW_026623089__36596059
NW_026623111	67162806	1.34449e-08	3.64989e-05	3.73816e-05	2	NW_026623111__67162806
NW_026622874	71657322	1.34658e-08	3.6528e-05	3.74114e-05	2	NW_026622874__71657322
NW_026622808	43464533	1.35246e-08	3.66327e-05	3.75186e-05	2	NW_026622808__43464533
NW_026622874	9291141	1.46768e-08	3.95759e-05	4.0533e-05	2	NW_026622874__9291141
NW_026623067	40223070	1.47302e-08	3.96607e-05	4.06199e-05	2	NW_026623067__40223070
NW_026623067	40227143	1.47302e-08	3.96607e-05	4.06199e-05	2	NW_026623067__40227143
NW_026623089	36557415	1.4849e-08	3.99212e-05	4.08867e-05	2	NW_026623089__36557415
NW_026623089	36576090	1.4849e-08	3.99212e-05	4.08867e-05	2	NW_026623089__36576090
NW_026622808	43454534	1.49595e-08	4.01885e-05	4.11604e-05	2	NW_026622808__43454534
NW_026622775	61440692	1.5006e-08	4.02535e-05	4.1227e-05	2	NW_026622775__61440692
NW_026622819	1190526	1.5006e-08	4.02535e-05	4.1227e-05	2	NW_026622819__1190526
NW_026622797	24194451	1.52619e-08	4.08491e-05	4.1837e-05	2	NW_026622797__24194451
NW_026623067	31717306	1.52619e-08	4.08491e-05	4.1837e-05	2	NW_026623067__31717306
NW_026623067	31733670	1.52619e-08	4.08491e-05	4.1837e-05	2	NW_026623067__31733670
NW_026622786	52045049	1.52844e-08	4.08792e-05	4.18678e-05	2	NW_026622786__52045049
NW_026622963	36398189	1.57705e-08	4.20858e-05	4.31037e-05	2	NW_026622963__36398189
NW_026622886	16581871	1.60349e-08	4.26029e-05	4.36332e-05	2	NW_026622886__16581871
NW_026622919	45766871	1.60349e-08	4.26029e-05	4.36332e-05	2	NW_026622919__45766871
NW_026622941	7673183	1.60349e-08	4.26029e-05	4.36332e-05	2	NW_026622941__7673183
NW_026623067	31716003	1.60349e-08	4.26029e-05	4.36332e-05	2	NW_026623067__31716003
NW_026622808	43461214	1.6227e-08	4.30816e-05	4.41236e-05	2	NW_026622808__43461214
NW_026622808	7073904	1.62448e-08	4.30975e-05	4.41398e-05	2	NW_026622808__7073904
NW_026623067	40201893	1.63896e-08	4.3386e-05	4.44353e-05	2	NW_026623067__40201893
NW_026623067	83720526	1.63896e-08	4.3386e-05	4.44353e-05	2	NW_026623067__83720526
NW_026622786	47831326	1.65236e-08	4.36768e-05	4.47331e-05	2	NW_026622786__47831326
NW_026623089	38448698	1.67753e-08	4.42775e-05	4.53483e-05	2	NW_026623089__38448698
NW_026622763	48778434	1.69714e-08	4.47298e-05	4.58115e-05	2	NW_026622763__48778434
NW_026623056	93345751	1.70293e-08	4.48498e-05	4.59345e-05	2	NW_026623056__93345751
NW_026622763	98626493	1.73134e-08	4.54714e-05	4.65711e-05	2	NW_026622763__98626493
NW_026622763	99543001	1.73134e-08	4.54714e-05	4.65711e-05	2	NW_026622763__99543001
NW_026622819	53592127	1.73134e-08	4.54714e-05	4.65711e-05	2	NW_026622819__53592127
NW_026622764	61384657	1.73908e-08	4.55698e-05	4.66718e-05	2	NW_026622764__61384657
NW_026622764	61390159	1.73908e-08	4.55698e-05	4.66718e-05	2	NW_026622764__61390159
NW_026622764	61391364	1.73908e-08	4.55698e-05	4.66718e-05	2	NW_026622764__61391364
NW_026622830	34667990	1.79485e-08	4.68952e-05	4.80293e-05	2	NW_026622830__34667990
NW_026622830	34667991	1.79485e-08	4.68952e-05	4.80293e-05	2	NW_026622830__34667991
NW_026622963	9374221	1.79438e-08	4.68952e-05	4.80293e-05	2	NW_026622963__9374221
NW_026622997	2227471	1.81801e-08	4.74319e-05	4.8579e-05	2	NW_026622997__2227471
NW_026622830	34667857	1.84515e-08	4.81053e-05	4.92687e-05	2	NW_026622830__34667857
NW_026622841	48078100	1.87095e-08	4.86027e-05	4.97782e-05	2	NW_026622841__48078100
NW_026622841	48078132	1.87095e-08	4.86027e-05	4.97782e-05	2	NW_026622841__48078132
NW_026622985	60967903	1.90235e-08	4.93123e-05	5.05049e-05	2	NW_026622985__60967903
NW_026622985	60967914	1.90235e-08	4.93123e-05	5.05049e-05	2	NW_026622985__60967914
NW_026622897	24188347	1.92231e-08	4.97941e-05	5.09983e-05	2	NW_026622897__24188347
NW_026622786	26872377	1.94067e-08	5.02336e-05	5.14485e-05	2	NW_026622786__26872377
NW_026622775	10866546	1.99042e-08	5.14111e-05	5.26545e-05	2	NW_026622775__10866546
NW_026622941	26519421	1.99381e-08	5.14619e-05	5.27065e-05	2	NW_026622941__26519421
NW_026622797	31469716	2.02917e-08	5.20719e-05	5.33313e-05	2	NW_026622797__31469716
NW_026622797	42661491	2.0219e-08	5.20719e-05	5.33313e-05	2	NW_026622797__42661491
NW_026622797	42685842	2.0219e-08	5.20719e-05	5.33313e-05	2	NW_026622797__42685842
NW_026623056	93253349	2.0219e-08	5.20719e-05	5.33313e-05	2	NW_026623056__93253349
NW_026622941	26518899	2.12027e-08	5.39564e-05	5.52613e-05	2	NW_026622941__26518899
NW_026622875	9845786	2.13832e-08	5.42631e-05	5.55755e-05	2	NW_026622875__9845786
NW_026623008	10119749	2.14011e-08	5.42703e-05	5.55828e-05	2	NW_026623008__10119749
NW_026622808	7073855	2.19483e-08	5.56191e-05	5.69643e-05	2	NW_026622808__7073855
NW_026622775	11122597	2.21641e-08	5.56978e-05	5.70448e-05	2	NW_026622775__11122597
NW_026622775	11122599	2.21641e-08	5.56978e-05	5.70448e-05	2	NW_026622775__11122599
NW_026622775	11122603	2.21641e-08	5.56978e-05	5.70448e-05	2	NW_026622775__11122603
NW_026622775	11123053	2.21641e-08	5.56978e-05	5.70448e-05	2	NW_026622775__11123053
NW_026622775	11123100	2.21641e-08	5.56978e-05	5.70448e-05	2	NW_026622775__11123100
NW_026622775	11132339	2.21641e-08	5.56978e-05	5.70448e-05	2	NW_026622775__11132339
NW_026622819	36379384	2.20938e-08	5.56978e-05	5.70448e-05	2	NW_026622819__36379384
NW_026622985	43332419	2.21641e-08	5.56978e-05	5.70448e-05	2	NW_026622985__43332419
NW_026622775	4970680	2.22648e-08	5.58734e-05	5.72247e-05	2	NW_026622775__4970680
NW_026622775	10957859	2.24854e-08	5.6232e-05	5.75919e-05	2	NW_026622775__10957859
NW_026622874	90399011	2.24854e-08	5.6232e-05	5.75919e-05	2	NW_026622874__90399011
NW_026623111	44587486	2.24811e-08	5.6232e-05	5.75919e-05	2	NW_026623111__44587486
NW_026623111	44587530	2.24811e-08	5.6232e-05	5.75919e-05	2	NW_026623111__44587530
NW_026623111	44691736	2.24811e-08	5.6232e-05	5.75919e-05	2	NW_026623111__44691736
NW_026623056	73251829	2.29016e-08	5.71543e-05	5.85366e-05	2	NW_026623056__73251829
NW_026623100	33078454	2.29016e-08	5.71543e-05	5.85366e-05	2	NW_026623100__33078454
NW_026623111	9369991	2.31308e-08	5.76866e-05	5.90817e-05	2	NW_026623111__9369991
NW_026622763	40433640	2.39203e-08	5.95323e-05	6.09721e-05	2	NW_026622763__40433640
NW_026623056	93369731	2.42042e-08	6.01149e-05	6.15687e-05	2	NW_026623056__93369731
NW_026622797	12480557	2.44323e-08	6.04326e-05	6.18941e-05	2	NW_026622797__12480557
NW_026622797	12480565	2.44323e-08	6.04326e-05	6.18941e-05	2	NW_026622797__12480565
NW_026622963	9455111	2.44323e-08	6.04326e-05	6.18941e-05	2	NW_026622963__9455111
NW_026622985	102028140	2.44323e-08	6.04326e-05	6.18941e-05	2	NW_026622985__102028140
NW_026623050	6141238	2.45524e-08	6.06881e-05	6.21558e-05	2	NW_026623050__6141238
NW_026623089	36600256	2.46174e-08	6.08073e-05	6.2278e-05	2	NW_026623089__36600256
NW_026622874	9294821	2.4735e-08	6.10561e-05	6.25327e-05	2	NW_026622874__9294821
NW_026622897	24194894	2.52359e-08	6.20473e-05	6.35479e-05	2	NW_026622897__24194894
NW_026622897	24228904	2.52359e-08	6.20473e-05	6.35479e-05	2	NW_026622897__24228904
NW_026622897	24230282	2.52359e-08	6.20473e-05	6.35479e-05	2	NW_026622897__24230282
NW_026622897	24230352	2.52359e-08	6.20473e-05	6.35479e-05	2	NW_026622897__24230352
NW_026623053	19564791	2.57732e-08	6.33165e-05	6.48478e-05	2	NW_026623053__19564791
NW_026622874	9269806	2.59324e-08	6.36643e-05	6.52039e-05	2	NW_026622874__9269806
NW_026622819	29175022	2.60433e-08	6.37204e-05	6.52615e-05	2	NW_026622819__29175022
NW_026622985	36618885	2.60433e-08	6.37204e-05	6.52615e-05	2	NW_026622985__36618885
NW_026622997	18839956	2.60433e-08	6.37204e-05	6.52615e-05	2	NW_026622997__18839956
NW_026623056	34038134	2.60433e-08	6.37204e-05	6.52615e-05	2	NW_026623056__34038134
NW_026622775	10956356	2.68949e-08	6.56266e-05	6.72138e-05	2	NW_026622775__10956356
NW_026622808	15247505	2.68949e-08	6.56266e-05	6.72138e-05	2	NW_026622808__15247505
NW_026623111	35054883	2.68949e-08	6.56266e-05	6.72138e-05	2	NW_026623111__35054883
NW_026622919	26163706	2.76772e-08	6.74813e-05	6.91133e-05	2	NW_026622919__26163706
NW_026622786	26988914	2.7735e-08	6.75253e-05	6.91584e-05	2	NW_026622786__26988914
NW_026622775	4974586	2.87211e-08	6.96599e-05	7.13446e-05	2	NW_026622775__4974586
NW_026622775	4974900	2.87211e-08	6.96599e-05	7.13446e-05	2	NW_026622775__4974900
NW_026622874	94007346	2.87211e-08	6.96599e-05	7.13446e-05	2	NW_026622874__94007346
NW_026623067	31760598	2.87211e-08	6.96599e-05	7.13446e-05	2	NW_026623067__31760598
NW_026622863	47748764	2.90498e-08	7.01751e-05	7.18722e-05	2	NW_026622863__47748764
NW_026622863	47815438	2.90498e-08	7.01751e-05	7.18722e-05	2	NW_026622863__47815438
NW_026622863	47818621	2.90498e-08	7.01751e-05	7.18722e-05	2	NW_026622863__47818621
NW_026622863	47821140	2.90498e-08	7.01751e-05	7.18722e-05	2	NW_026622863__47821140
NW_026622863	47823828	2.90498e-08	7.01751e-05	7.18722e-05	2	NW_026622863__47823828
NW_026623078	47853915	2.90498e-08	7.01751e-05	7.18722e-05	2	NW_026623078__47853915
NW_026622919	19936634	3.00944e-08	7.25047e-05	7.42582e-05	2	NW_026622919__19936634
NW_026622775	5025788	3.01777e-08	7.26571e-05	7.44143e-05	2	NW_026622775__5025788
NW_026622797	25535591	3.03635e-08	7.30558e-05	7.48226e-05	2	NW_026622797__25535591
NW_026623078	70369496	3.04516e-08	7.31704e-05	7.494e-05	2	NW_026623078__70369496
NW_026623056	34011117	3.21625e-08	7.71791e-05	7.90457e-05	2	NW_026623056__34011117
NW_026623111	62174779	3.22981e-08	7.7453e-05	7.93261e-05	2	NW_026623111__62174779
NW_026622797	11998020	3.28467e-08	7.86643e-05	8.05667e-05	2	NW_026622797__11998020
NW_026623067	43018167	3.28467e-08	7.86643e-05	8.05667e-05	2	NW_026623067__43018167
NW_026622997	18480644	3.3846e-08	8.09504e-05	8.29081e-05	2	NW_026622997__18480644
NW_026622930	25678966	3.43358e-08	8.20235e-05	8.40072e-05	2	NW_026622930__25678966
NW_026622786	47853774	3.45325e-08	8.23745e-05	8.43667e-05	2	NW_026622786__47853774
NW_026623019	6758497	3.52301e-08	8.37075e-05	8.57319e-05	2	NW_026623019__6758497
NW_026622908	18743792	3.54093e-08	8.39154e-05	8.59449e-05	2	NW_026622908__18743792
NW_026623078	52265867	3.54103e-08	8.39154e-05	8.59449e-05	2	NW_026623078__52265867
NW_026623078	52267090	3.54103e-08	8.39154e-05	8.59449e-05	2	NW_026623078__52267090
NW_026622808	59796842	3.64137e-08	8.60677e-05	8.81492e-05	2	NW_026622808__59796842
NW_026622808	59797323	3.64137e-08	8.60677e-05	8.81492e-05	2	NW_026622808__59797323
NW_026622808	59798870	3.64137e-08	8.60677e-05	8.81492e-05	2	NW_026622808__59798870
NW_026622863	47748187	3.6719e-08	8.66761e-05	8.87723e-05	2	NW_026622863__47748187
NW_026622863	47814870	3.6719e-08	8.66761e-05	8.87723e-05	2	NW_026622863__47814870
NW_026622997	18454921	3.69867e-08	8.72512e-05	8.93613e-05	2	NW_026622997__18454921
NW_026622819	35989600	3.72294e-08	8.76523e-05	8.97721e-05	2	NW_026622819__35989600
NW_026622919	33767613	3.74523e-08	8.80625e-05	9.01923e-05	2	NW_026622919__33767613
NW_026622997	7645295	3.77239e-08	8.85285e-05	9.06696e-05	2	NW_026622997__7645295
NW_026622997	7645309	3.77239e-08	8.85285e-05	9.06696e-05	2	NW_026622997__7645309
NW_026622997	7645328	3.77239e-08	8.85285e-05	9.06696e-05	2	NW_026622997__7645328
NW_026622797	70407182	3.78756e-08	8.87694e-05	9.09162e-05	2	NW_026622797__70407182
NW_026623089	82280468	3.78721e-08	8.87694e-05	9.09162e-05	2	NW_026623089__82280468
NW_026622808	7072288	3.79133e-08	8.88002e-05	9.09478e-05	2	NW_026622808__7072288
NW_026623030	7099396	3.84488e-08	8.99379e-05	9.2113e-05	2	NW_026623030__7099396
NW_026622819	36374714	3.94425e-08	9.19653e-05	9.41894e-05	2	NW_026622819__36374714
NW_026622819	36389022	3.94425e-08	9.19653e-05	9.41894e-05	2	NW_026622819__36389022
NW_026623019	25573119	3.94259e-08	9.19653e-05	9.41894e-05	2	NW_026623019__25573119
NW_026623111	44583354	4.04651e-08	9.41069e-05	9.63828e-05	2	NW_026623111__44583354
NW_026622797	69660867	4.0919e-08	9.50404e-05	9.73389e-05	2	NW_026622797__69660867
NW_026622797	69661512	4.0919e-08	9.50404e-05	9.73389e-05	2	NW_026622797__69661512
NW_026623008	4326112	4.27789e-08	9.91694e-05	0.000101568	2	NW_026623008__4326112
NW_026622874	90431080	4.2942e-08	9.942e-05	0.000101824	2	NW_026622874__90431080
NW_026623111	57507352	4.2942e-08	9.942e-05	0.000101824	2	NW_026623111__57507352
NW_026623089	36508033	4.37005e-08	0.000100982	0.000103425	2	NW_026623089__36508033
NW_026622797	69582512	4.45646e-08	0.000102326	0.0001048	2	NW_026622797__69582512
NW_026622797	69786714	4.45646e-08	0.000102326	0.0001048	2	NW_026622797__69786714
NW_026622797	69839972	4.45646e-08	0.000102326	0.0001048	2	NW_026622797__69839972
NW_026622797	69864800	4.45646e-08	0.000102326	0.0001048	2	NW_026622797__69864800
NW_026622797	69958139	4.45646e-08	0.000102326	0.0001048	2	NW_026622797__69958139
NW_026622974	22132238	4.45646e-08	0.000102326	0.0001048	2	NW_026622974__22132238
NW_026622974	22636340	4.45646e-08	0.000102326	0.0001048	2	NW_026622974__22636340
NW_026622986	35758299	4.45646e-08	0.000102326	0.0001048	2	NW_026622986__35758299
NW_026622986	35785561	4.45646e-08	0.000102326	0.0001048	2	NW_026622986__35785561
NW_026622797	14222668	4.50458e-08	0.000103169	0.000105664	2	NW_026622797__14222668
NW_026622797	14230277	4.50458e-08	0.000103169	0.000105664	2	NW_026622797__14230277
NW_026623008	13550647	4.57274e-08	0.000104597	0.000107127	2	NW_026623008__13550647
NW_026622874	9286577	4.72637e-08	0.000108043	0.000110656	2	NW_026622874__9286577
NW_026622985	30456167	4.75296e-08	0.000108514	0.000111138	2	NW_026622985__30456167
NW_026622985	31103756	4.75296e-08	0.000108514	0.000111138	2	NW_026622985__31103756
NW_026622874	94082273	4.81046e-08	0.000109688	0.000112341	2	NW_026622874__94082273
NW_026623067	31753006	4.81046e-08	0.000109688	0.000112341	2	NW_026623067__31753006
NW_026622797	42685892	4.81609e-08	0.000109748	0.000112402	2	NW_026622797__42685892
NW_026622819	29326453	5.06577e-08	0.0001145	0.000117269	2	NW_026622819__29326453
NW_026622830	40381286	5.09949e-08	0.000115118	0.000117902	2	NW_026622830__40381286
NW_026622875	19940749	5.11899e-08	0.000115486	0.000118279	2	NW_026622875__19940749
NW_026622797	14854776	5.13871e-08	0.000115859	0.000118661	2	NW_026622797__14854776
NW_026622775	11107889	5.15575e-08	0.000115919	0.000118722	2	NW_026622775__11107889
NW_026622775	11111363	5.15575e-08	0.000115919	0.000118722	2	NW_026622775__11111363
NW_026622897	22607602	5.17955e-08	0.000116201	0.000119011	2	NW_026622897__22607602
NW_026622897	24158527	5.20678e-08	0.000116667	0.000119488	2	NW_026622897__24158527
NW_026622897	24159967	5.20678e-08	0.000116667	0.000119488	2	NW_026622897__24159967
NW_026622874	94082509	5.2294e-08	0.000117029	0.000119859	2	NW_026622874__94082509
NW_026622874	94080657	5.2544e-08	0.000117226	0.000120061	2	NW_026622874__94080657
NW_026622874	94080662	5.2544e-08	0.000117226	0.000120061	2	NW_026622874__94080662
NW_026622886	13906026	5.24673e-08	0.000117226	0.000120061	2	NW_026622886__13906026
NW_026623111	44585358	5.2803e-08	0.000117514	0.000120356	2	NW_026623111__44585358
NW_026623111	44587389	5.2803e-08	0.000117514	0.000120356	2	NW_026623111__44587389
NW_026623111	44587509	5.2803e-08	0.000117514	0.000120356	2	NW_026623111__44587509
NW_026623067	83706045	5.34578e-08	0.000118676	0.000121546	2	NW_026623067__83706045
NW_026623089	10585934	5.34578e-08	0.000118676	0.000121546	2	NW_026623089__10585934
NW_026622963	9723555	5.38981e-08	0.000119437	0.000122325	2	NW_026622963__9723555
NW_026623111	35913746	5.41354e-08	0.000119889	0.000122789	2	NW_026623111__35913746
NW_026622808	13760956	5.44084e-08	0.000120347	0.000123257	2	NW_026622808__13760956
NW_026623111	46696755	5.55787e-08	0.000122785	0.000125755	2	NW_026623111__46696755
NW_026622808	11135369	5.67567e-08	0.000125106	0.000128132	2	NW_026622808__11135369
NW_026622897	24159975	5.67676e-08	0.000125106	0.000128132	2	NW_026622897__24159975
NW_026622952	28509288	5.68653e-08	0.000125245	0.000128274	2	NW_026622952__28509288
NW_026622808	12042631	5.69384e-08	0.000125254	0.000128283	2	NW_026622808__12042631
NW_026622808	12052556	5.69384e-08	0.000125254	0.000128283	2	NW_026622808__12052556
NW_026622808	64171145	5.98429e-08	0.000130068	0.000133214	2	NW_026622808__64171145
NW_026622863	47746156	5.9846e-08	0.000130068	0.000133214	2	NW_026622863__47746156
NW_026622863	47754439	5.9846e-08	0.000130068	0.000133214	2	NW_026622863__47754439
NW_026622863	47757659	5.9846e-08	0.000130068	0.000133214	2	NW_026622863__47757659
NW_026622863	47802652	5.9846e-08	0.000130068	0.000133214	2	NW_026622863__47802652
NW_026622863	47804949	5.9846e-08	0.000130068	0.000133214	2	NW_026622863__47804949
NW_026622863	47807190	5.9846e-08	0.000130068	0.000133214	2	NW_026622863__47807190
NW_026622863	47814433	5.9846e-08	0.000130068	0.000133214	2	NW_026622863__47814433
NW_026622863	47815252	5.9846e-08	0.000130068	0.000133214	2	NW_026622863__47815252
NW_026622863	47818164	5.9846e-08	0.000130068	0.000133214	2	NW_026622863__47818164
NW_026622863	47821614	5.9846e-08	0.000130068	0.000133214	2	NW_026622863__47821614
NW_026622863	47821730	5.9846e-08	0.000130068	0.000133214	2	NW_026622863__47821730
NW_026622930	6169061	5.97916e-08	0.000130068	0.000133214	2	NW_026622930__6169061
NW_026623019	16460106	5.9846e-08	0.000130068	0.000133214	2	NW_026623019__16460106
NW_026622852	44873615	6.01187e-08	0.000130583	0.000133741	2	NW_026622852__44873615
NW_026623030	7091600	6.1711e-08	0.000133401	0.000136627	2	NW_026623030__7091600
NW_026622997	18462290	6.20146e-08	0.000133977	0.000137217	2	NW_026622997__18462290
NW_026622963	37005797	6.45791e-08	0.000138607	0.000141959	2	NW_026622963__37005797
NW_026622852	54343320	6.49363e-08	0.000139209	0.000142575	2	NW_026622852__54343320
NW_026622808	27641741	6.55248e-08	0.000140304	0.000143697	2	NW_026622808__27641741
NW_026622808	12064755	6.59031e-08	0.000140864	0.000144271	2	NW_026622808__12064755
NW_026622863	47810094	6.6304e-08	0.000141637	0.000145062	2	NW_026622863__47810094
NW_026622886	16675790	6.65862e-08	0.000141772	0.000145201	2	NW_026622886__16675790
NW_026622819	29179752	6.70121e-08	0.000142548	0.000145995	2	NW_026622819__29179752
NW_026623050	22195471	6.73395e-08	0.000143089	0.000146549	2	NW_026623050__22195471
NW_026622841	39623151	6.84013e-08	0.00014492	0.000148424	2	NW_026622841__39623151
NW_026622841	39623290	6.84013e-08	0.00014492	0.000148424	2	NW_026622841__39623290
NW_026622841	39623313	6.84013e-08	0.00014492	0.000148424	2	NW_026622841__39623313
NW_026622841	39624039	6.84013e-08	0.00014492	0.000148424	2	NW_026622841__39624039
NW_026623089	64637031	6.8511e-08	0.000144982	0.000148489	2	NW_026623089__64637031
NW_026622874	94027220	6.88937e-08	0.000145622	0.000149144	2	NW_026622874__94027220
NW_026622786	26876089	6.89908e-08	0.000145742	0.000149267	2	NW_026622786__26876089
NW_026622797	14794775	6.93634e-08	0.000146358	0.000149898	2	NW_026622797__14794775
NW_026622797	14829069	6.93634e-08	0.000146358	0.000149898	2	NW_026622797__14829069
NW_026622941	7681406	6.97625e-08	0.000146943	0.000150497	2	NW_026622941__7681406
NW_026622764	5345535	7.01868e-08	0.000147414	0.000150979	2	NW_026622764__5345535
NW_026622764	5363097	7.01868e-08	0.000147414	0.000150979	2	NW_026622764__5363097
NW_026622764	5397959	7.01868e-08	0.000147414	0.000150979	2	NW_026622764__5397959
NW_026622808	68618273	7.04582e-08	0.000147414	0.000150979	2	NW_026622808__68618273
NW_026622908	11543481	7.07732e-08	0.000147414	0.000150979	2	NW_026622908__11543481
NW_026623089	8333002	7.01691e-08	0.000147414	0.000150979	2	NW_026623089__8333002
NW_026622763	100484900	7.35046e-08	0.000151648	0.000155315	2	NW_026622763__100484900
NW_026622808	64170626	7.43921e-08	0.000153304	0.000157011	2	NW_026622808__64170626
NW_026622819	36160026	7.46502e-08	0.000153748	0.000157466	2	NW_026622819__36160026
NW_026622797	14821374	7.5389e-08	0.000155005	0.000158754	2	NW_026622797__14821374
NW_026622786	25961392	7.6638e-08	0.000157305	0.000161109	2	NW_026622786__25961392
NW_026622797	14252195	7.75598e-08	0.000158657	0.000162494	2	NW_026622797__14252195
NW_026622985	88446570	7.75598e-08	0.000158657	0.000162494	2	NW_026622985__88446570
NW_026622985	9264589	7.7607e-08	0.000158664	0.000162501	2	NW_026622985__9264589
NW_026622775	64037391	7.80877e-08	0.000159197	0.000163047	2	NW_026622775__64037391
NW_026622985	19632398	7.80877e-08	0.000159197	0.000163047	2	NW_026622985__19632398
NW_026623067	31733886	7.80877e-08	0.000159197	0.000163047	2	NW_026623067__31733886
NW_026622952	23934166	7.83005e-08	0.000159541	0.000163399	2	NW_026622952__23934166
NW_026623111	62376205	7.96682e-08	0.000161238	0.000165138	2	NW_026623111__62376205
NW_026622819	44563448	8.00059e-08	0.00016156	0.000165468	2	NW_026622819__44563448
NW_026622819	44564661	8.00059e-08	0.00016156	0.000165468	2	NW_026622819__44564661
NW_026623089	45090949	8.06102e-08	0.000162509	0.000166439	2	NW_026623089__45090949
NW_026623089	45283450	8.06102e-08	0.000162509	0.000166439	2	NW_026623089__45283450
NW_026623089	78950829	8.17609e-08	0.000164737	0.000168721	2	NW_026623089__78950829
NW_026622985	62289759	8.20962e-08	0.000165228	0.000169224	2	NW_026622985__62289759
NW_026623089	26350479	8.20962e-08	0.000165228	0.000169224	2	NW_026623089__26350479
NW_026622786	36467016	8.46427e-08	0.000169505	0.000173604	2	NW_026622786__36467016
NW_026622763	91438780	8.50805e-08	0.000170287	0.000174406	2	NW_026622763__91438780
NW_026622797	54909596	8.70523e-08	0.000173753	0.000177955	2	NW_026622797__54909596
NW_026622863	56051707	8.8395e-08	0.000176336	0.000180601	2	NW_026622863__56051707
NW_026622819	35992556	9.1741e-08	0.000182709	0.000187127	2	NW_026622819__35992556
NW_026623111	35319087	9.27401e-08	0.000184597	0.000189061	2	NW_026623111__35319087
NW_026622808	6796910	9.29621e-08	0.000184937	0.00018941	2	NW_026622808__6796910
NW_026622852	43166324	9.3472e-08	0.000185849	0.000190344	2	NW_026622852__43166324
NW_026622985	66822210	9.39339e-08	0.000186665	0.000191179	2	NW_026622985__66822210
NW_026623067	31772880	9.41872e-08	0.000187066	0.00019159	2	NW_026623067__31772880
NW_026623067	37346086	9.46636e-08	0.000187703	0.000192242	2	NW_026623067__37346086
NW_026623067	37346163	9.46636e-08	0.000187703	0.000192242	2	NW_026623067__37346163
NW_026622830	48006473	9.6249e-08	0.000190533	0.000195141	2	NW_026622830__48006473
NW_026622841	16368243	9.69594e-08	0.00019152	0.000196152	2	NW_026622841__16368243
NW_026622985	48695567	9.70692e-08	0.000191633	0.000196267	2	NW_026622985__48695567
NW_026623089	64600712	9.72203e-08	0.000191722	0.000196358	2	NW_026623089__64600712
NW_026623089	64660148	9.72203e-08	0.000191722	0.000196358	2	NW_026623089__64660148
NW_026622786	26872405	9.76525e-08	0.000192469	0.000197124	2	NW_026622786__26872405
NW_026622775	4978586	9.90267e-08	0.000194859	0.000199572	2	NW_026622775__4978586
NW_026623089	82181125	1.00432e-07	0.000197411	0.000202185	2	NW_026623089__82181125
NW_026622808	69370666	1.01248e-07	0.000198905	0.000203716	2	NW_026622808__69370666
NW_026622974	16343786	1.01952e-07	0.000199746	0.000204577	2	NW_026622974__16343786
NW_026622985	19667984	1.01952e-07	0.000199746	0.000204577	2	NW_026622985__19667984
NW_026622797	69534934	1.02076e-07	0.000199882	0.000204716	2	NW_026622797__69534934
NW_026622763	40398828	1.0241e-07	0.000200426	0.000205273	2	NW_026622763__40398828
NW_026622863	35171227	1.02535e-07	0.000200564	0.000205414	2	NW_026622863__35171227
NW_026622952	28499968	1.03326e-07	0.000202002	0.000206887	2	NW_026622952__28499968
NW_026622908	13792473	1.03835e-07	0.000202887	0.000207794	2	NW_026622908__13792473
NW_026622985	19675501	1.06248e-07	0.000207265	0.000212277	2	NW_026622985__19675501
NW_026622763	4326103	1.06946e-07	0.000207871	0.000212898	2	NW_026622763__4326103
NW_026622763	4328938	1.06946e-07	0.000207871	0.000212898	2	NW_026622763__4328938
NW_026622819	44405603	1.06946e-07	0.000207871	0.000212898	2	NW_026622819__44405603
NW_026622863	47804888	1.0696e-07	0.000207871	0.000212898	2	NW_026622863__47804888
NW_026622997	7645269	1.09635e-07	0.000212612	0.000217754	2	NW_026622997__7645269
NW_026623111	46551191	1.11877e-07	0.000216844	0.000222088	2	NW_026623111__46551191
NW_026622808	65935158	1.12012e-07	0.000216873	0.000222118	2	NW_026622808__65935158
NW_026623067	66153060	1.12457e-07	0.00021727	0.000222525	2	NW_026623067__66153060
NW_026623067	66174633	1.12457e-07	0.00021727	0.000222525	2	NW_026623067__66174633
NW_026623067	66201869	1.12457e-07	0.00021727	0.000222525	2	NW_026623067__66201869
NW_026622797	25487814	1.14169e-07	0.000220107	0.00022543	2	NW_026622797__25487814
NW_026622874	32684478	1.1445e-07	0.000220531	0.000225865	2	NW_026622874__32684478
NW_026622808	70353367	1.14754e-07	0.000220882	0.000226224	2	NW_026622808__70353367
NW_026622808	70353368	1.14754e-07	0.000220882	0.000226224	2	NW_026622808__70353368
NW_026622797	14342384	1.15828e-07	0.000222712	0.000228098	2	NW_026622797__14342384
NW_026622808	59894508	1.15922e-07	0.000222775	0.000228163	2	NW_026622808__59894508
NW_026623100	38050518	1.16114e-07	0.000223025	0.000228419	2	NW_026623100__38050518
NW_026622786	47846027	1.16756e-07	0.00022414	0.000229561	2	NW_026622786__47846027
NW_026622786	14303969	1.17445e-07	0.000225238	0.000230686	2	NW_026622786__14303969
NW_026622897	24159702	1.17515e-07	0.000225238	0.000230686	2	NW_026622897__24159702
NW_026623056	34064937	1.1778e-07	0.000225626	0.000231083	2	NW_026623056__34064937
NW_026622897	24173102	1.18178e-07	0.00022627	0.000231742	2	NW_026622897__24173102
NW_026622797	14794285	1.18741e-07	0.000227228	0.000232723	2	NW_026622797__14794285
NW_026623111	35044561	1.20956e-07	0.000231098	0.000236687	2	NW_026623111__35044561
NW_026622763	99529701	1.21305e-07	0.000231644	0.000237246	2	NW_026622763__99529701
NW_026622808	16371861	1.23479e-07	0.000234372	0.00024004	2	NW_026622808__16371861
NW_026622808	68617537	1.23266e-07	0.000234372	0.00024004	2	NW_026622808__68617537
NW_026622863	47804871	1.23639e-07	0.000234493	0.000240164	2	NW_026622863__47804871
NW_026622797	69614417	1.25288e-07	0.000235811	0.000241514	2	NW_026622797__69614417
NW_026622797	69625861	1.25288e-07	0.000235811	0.000241514	2	NW_026622797__69625861
NW_026622797	69650207	1.25288e-07	0.000235811	0.000241514	2	NW_026622797__69650207
NW_026622797	69651654	1.25288e-07	0.000235811	0.000241514	2	NW_026622797__69651654
NW_026622797	69651666	1.25288e-07	0.000235811	0.000241514	2	NW_026622797__69651666
NW_026622986	32859218	1.25312e-07	0.000235811	0.000241514	2	NW_026622986__32859218
NW_026622997	18457537	1.25252e-07	0.000235811	0.000241514	2	NW_026622997__18457537
NW_026623111	44691778	1.25499e-07	0.000235917	0.000241623	2	NW_026623111__44691778
NW_026623111	44691782	1.25499e-07	0.000235917	0.000241623	2	NW_026623111__44691782
NW_026622874	92366396	1.26851e-07	0.000238088	0.000243846	2	NW_026622874__92366396
NW_026622763	62041590	1.27083e-07	0.000238153	0.000243913	2	NW_026622763__62041590
NW_026622763	62077860	1.27083e-07	0.000238153	0.000243913	2	NW_026622763__62077860
NW_026622763	62106964	1.27083e-07	0.000238153	0.000243913	2	NW_026622763__62106964
NW_026622786	23948146	1.28734e-07	0.000241122	0.000246953	2	NW_026622786__23948146
NW_026622863	47800083	1.28999e-07	0.000241368	0.000247205	2	NW_026622863__47800083
NW_026622863	47818650	1.28999e-07	0.000241368	0.000247205	2	NW_026622863__47818650
NW_026622919	19935067	1.29226e-07	0.000241669	0.000247514	2	NW_026622919__19935067
NW_026622797	31468713	1.29651e-07	0.000242268	0.000248128	2	NW_026622797__31468713
NW_026622963	6771262	1.31185e-07	0.000244699	0.000250617	2	NW_026622963__6771262
NW_026622797	14894998	1.33423e-07	0.000248121	0.000254122	2	NW_026622797__14894998
NW_026622808	64170762	1.34326e-07	0.000249402	0.000255434	2	NW_026622808__64170762
NW_026622819	29294434	1.36346e-07	0.000252376	0.000258479	2	NW_026622819__29294434
NW_026622941	35572112	1.36628e-07	0.000252588	0.000258697	2	NW_026622941__35572112
NW_026622819	38045623	1.37031e-07	0.000252996	0.000259115	2	NW_026622819__38045623
NW_026622819	38059373	1.37031e-07	0.000252996	0.000259115	2	NW_026622819__38059373
NW_026622841	39621116	1.37804e-07	0.000253926	0.000260067	2	NW_026622841__39621116
NW_026622797	69707207	1.38318e-07	0.000254463	0.000260617	2	NW_026622797__69707207
NW_026622808	64169070	1.39905e-07	0.000256991	0.000263206	2	NW_026622808__64169070
NW_026622863	47750393	1.42633e-07	0.000261736	0.000268066	2	NW_026622863__47750393
NW_026622985	90170713	1.45284e-07	0.000266197	0.000272635	2	NW_026622985__90170713
NW_026622852	9659552	1.46557e-07	0.000267424	0.000273891	2	NW_026622852__9659552
NW_026622863	7379538	1.4711e-07	0.000267779	0.000274255	2	NW_026622863__7379538
NW_026622863	7379594	1.4711e-07	0.000267779	0.000274255	2	NW_026622863__7379594
NW_026622897	59867623	1.48045e-07	0.000269345	0.000275859	2	NW_026622897__59867623
NW_026622808	27575808	1.48331e-07	0.00026973	0.000276253	2	NW_026622808__27575808
NW_026622952	28500337	1.48804e-07	0.000270318	0.000276856	2	NW_026622952__28500337
NW_026622786	25976550	1.49537e-07	0.000271515	0.000278081	2	NW_026622786__25976550
NW_026622985	62268162	1.5004e-07	0.000271882	0.000278457	2	NW_026622985__62268162
NW_026622986	35521191	1.5004e-07	0.000271882	0.000278457	2	NW_026622986__35521191
NW_026622986	35583835	1.5004e-07	0.000271882	0.000278457	2	NW_026622986__35583835
NW_026622986	35596317	1.5004e-07	0.000271882	0.000278457	2	NW_026622986__35596317
NW_026622786	36459678	1.52236e-07	0.000275309	0.000281967	2	NW_026622786__36459678
NW_026623111	44582145	1.52426e-07	0.000275516	0.000282179	2	NW_026623111__44582145
NW_026622797	47346952	1.53402e-07	0.000276483	0.000283169	2	NW_026622797__47346952
NW_026622841	6112195	1.53878e-07	0.000276483	0.000283169	2	NW_026622841__6112195
NW_026622863	47823007	1.53858e-07	0.000276483	0.000283169	2	NW_026622863__47823007
NW_026622874	14512741	1.53878e-07	0.000276483	0.000283169	2	NW_026622874__14512741
NW_026622908	23733175	1.53878e-07	0.000276483	0.000283169	2	NW_026622908__23733175
NW_026623056	55487105	1.53878e-07	0.000276483	0.000283169	2	NW_026623056__55487105
NW_026623067	66538234	1.53402e-07	0.000276483	0.000283169	2	NW_026623067__66538234
NW_026623111	35426982	1.53878e-07	0.000276483	0.000283169	2	NW_026623111__35426982
NW_026623111	67175527	1.53878e-07	0.000276483	0.000283169	2	NW_026623111__67175527
NW_026622775	4934993	1.54518e-07	0.000277357	0.000284065	2	NW_026622775__4934993
NW_026622908	13788542	1.55621e-07	0.00027906	0.000285809	2	NW_026622908__13788542
NW_026622786	25963479	1.56185e-07	0.000279933	0.000286703	2	NW_026622786__25963479
NW_026622830	37074372	1.56644e-07	0.000280477	0.000287261	2	NW_026622830__37074372
NW_026623056	93325854	1.56924e-07	0.000280839	0.000287631	2	NW_026623056__93325854
NW_026622852	41944222	1.58398e-07	0.000283338	0.000290191	2	NW_026622852__41944222
NW_026622919	10270634	1.59215e-07	0.000284517	0.000291398	2	NW_026622919__10270634
NW_026622786	23957454	1.59934e-07	0.000285662	0.00029257	2	NW_026622786__23957454
NW_026623019	23097904	1.62807e-07	0.000290076	0.000297092	2	NW_026623019__23097904
NW_026622974	20636865	1.65577e-07	0.000294433	0.000301553	2	NW_026622974__20636865
NW_026622985	21058854	1.65552e-07	0.000294433	0.000301553	2	NW_026622985__21058854
NW_026622997	18840170	1.68952e-07	0.000299395	0.000306636	2	NW_026622997__18840170
NW_026622786	52047018	1.73072e-07	0.000305658	0.00031305	2	NW_026622786__52047018
NW_026623100	17105760	1.73072e-07	0.000305658	0.00031305	2	NW_026623100__17105760
NW_026622786	47834102	1.73587e-07	0.000306418	0.000313828	2	NW_026622786__47834102
NW_026622874	94025731	1.7387e-07	0.000306769	0.000314188	2	NW_026622874__94025731
NW_026622808	67353259	1.7426e-07	0.000307306	0.000314738	2	NW_026622808__67353259
NW_026622775	11205825	1.74761e-07	0.000308039	0.000315489	2	NW_026622775__11205825
NW_026623089	82174716	1.77769e-07	0.000312884	0.000320451	2	NW_026623089__82174716
NW_026622863	47805089	1.79603e-07	0.000315498	0.000323128	2	NW_026622863__47805089
NW_026622863	47818273	1.79603e-07	0.000315498	0.000323128	2	NW_026622863__47818273
NW_026622797	14790636	1.80693e-07	0.000316338	0.000323989	2	NW_026622797__14790636
NW_026622797	14793760	1.80693e-07	0.000316338	0.000323989	2	NW_026622797__14793760
NW_026622797	14793866	1.80693e-07	0.000316338	0.000323989	2	NW_026622797__14793866
NW_026622830	40381163	1.80532e-07	0.000316338	0.000323989	2	NW_026622830__40381163
NW_026622808	7073697	1.8234e-07	0.000319067	0.000326783	2	NW_026622808__7073697
NW_026622808	12064176	1.8358e-07	0.000320927	0.000328688	2	NW_026622808__12064176
NW_026622797	70010083	1.84553e-07	0.00032216	0.000329952	2	NW_026622797__70010083
NW_026622986	35757926	1.84553e-07	0.00032216	0.000329952	2	NW_026622986__35757926
NW_026623030	7108474	1.84407e-07	0.00032216	0.000329952	2	NW_026623030__7108474
NW_026622963	34806140	1.85051e-07	0.000322719	0.000330523	2	NW_026622963__34806140
NW_026622997	2262840	1.85272e-07	0.000322949	0.000330759	2	NW_026622997__2262840
NW_026622797	69541682	1.87688e-07	0.000326061	0.000333946	2	NW_026622797__69541682
NW_026622941	5462512	1.89883e-07	0.000329715	0.000337689	2	NW_026622941__5462512
NW_026622863	47756628	1.91136e-07	0.000331414	0.000339429	2	NW_026622863__47756628
NW_026622863	47832675	1.91136e-07	0.000331414	0.000339429	2	NW_026622863__47832675
NW_026622997	18838440	1.93291e-07	0.000334829	0.000342927	2	NW_026622997__18838440
NW_026623089	64640341	1.94189e-07	0.000336063	0.000344191	2	NW_026623089__64640341
NW_026623089	78950839	1.946e-07	0.000336453	0.00034459	2	NW_026623089__78950839
NW_026622764	5365396	2.01776e-07	0.000347696	0.000356105	2	NW_026622764__5365396
NW_026622808	7072242	2.02544e-07	0.000348854	0.000357291	2	NW_026622808__7072242
NW_026622985	98143374	2.0366e-07	0.000350609	0.000359088	2	NW_026622985__98143374
NW_026622941	3014736	2.07125e-07	0.000355559	0.000364158	2	NW_026622941__3014736
NW_026622897	24228038	2.1082e-07	0.000360025	0.000368732	2	NW_026622897__24228038
NW_026622764	39192852	2.13106e-07	0.000363413	0.000372202	2	NW_026622764__39192852
NW_026623056	37541518	2.13788e-07	0.000364234	0.000373043	2	NW_026623056__37541518
NW_026623089	2395980	2.15294e-07	0.000366626	0.000375493	2	NW_026623089__2395980
NW_026623030	13515740	2.18445e-07	0.000370944	0.000379915	2	NW_026623030__13515740
NW_026622963	36470218	2.18776e-07	0.000371333	0.000380314	2	NW_026622963__36470218
NW_026622874	30382854	2.19141e-07	0.000371604	0.000380591	2	NW_026622874__30382854
NW_026622874	94079400	2.19712e-07	0.00037205	0.000381047	2	NW_026622874__94079400
NW_026623078	75197731	2.19712e-07	0.00037205	0.000381047	2	NW_026623078__75197731
NW_026622863	47751101	2.2152e-07	0.000373537	0.000382571	2	NW_026622863__47751101
NW_026622863	47751132	2.2152e-07	0.000373537	0.000382571	2	NW_026622863__47751132
NW_026622863	47755282	2.2152e-07	0.000373537	0.000382571	2	NW_026622863__47755282
NW_026622863	47793964	2.2152e-07	0.000373537	0.000382571	2	NW_026622863__47793964
NW_026622863	47796240	2.2152e-07	0.000373537	0.000382571	2	NW_026622863__47796240
NW_026622863	47814429	2.2152e-07	0.000373537	0.000382571	2	NW_026622863__47814429
NW_026622863	47814808	2.2152e-07	0.000373537	0.000382571	2	NW_026622863__47814808
NW_026622863	47814813	2.2152e-07	0.000373537	0.000382571	2	NW_026622863__47814813
NW_026622863	47826345	2.2152e-07	0.000373537	0.000382571	2	NW_026622863__47826345
NW_026622963	34969018	2.22774e-07	0.000375127	0.000384199	2	NW_026622963__34969018
NW_026622963	34986482	2.22774e-07	0.000375127	0.000384199	2	NW_026622963__34986482
NW_026622974	19436240	2.25702e-07	0.000379175	0.000388346	2	NW_026622974__19436240
NW_026622974	19436344	2.25702e-07	0.000379175	0.000388346	2	NW_026622974__19436344
NW_026622852	43293391	2.28276e-07	0.000383144	0.000392411	2	NW_026622852__43293391
NW_026622852	43293400	2.28276e-07	0.000383144	0.000392411	2	NW_026622852__43293400
NW_026622786	7391123	2.29593e-07	0.000384819	0.000394125	2	NW_026622786__7391123
NW_026623111	35964788	2.29593e-07	0.000384819	0.000394125	2	NW_026623111__35964788
NW_026623111	36525862	2.29593e-07	0.000384819	0.000394125	2	NW_026623111__36525862
NW_026623111	67198975	2.30245e-07	0.000385734	0.000395063	2	NW_026623111__67198975
NW_026622775	11184934	2.30985e-07	0.000386794	0.000396149	2	NW_026622775__11184934
NW_026623056	93361916	2.31918e-07	0.000387997	0.000397381	2	NW_026623056__93361916
NW_026622985	48784296	2.35523e-07	0.000392395	0.000401885	2	NW_026622985__48784296
NW_026623089	36563125	2.35804e-07	0.000392503	0.000401995	2	NW_026623089__36563125
NW_026622786	31246495	2.36152e-07	0.000392721	0.000402219	2	NW_026622786__31246495
NW_026622808	12064167	2.36405e-07	0.000392961	0.000402465	2	NW_026622808__12064167
NW_026622797	69893357	2.38594e-07	0.00039569	0.00040526	2	NW_026622797__69893357
NW_026622797	70020972	2.38594e-07	0.00039569	0.00040526	2	NW_026622797__70020972
NW_026622797	70030097	2.38594e-07	0.00039569	0.00040526	2	NW_026622797__70030097
NW_026622974	21505318	2.38594e-07	0.00039569	0.00040526	2	NW_026622974__21505318
NW_026622974	24837762	2.38594e-07	0.00039569	0.00040526	2	NW_026622974__24837762
NW_026622863	6644357	2.38838e-07	0.000395914	0.000405489	2	NW_026622863__6644357
NW_026622874	9294584	2.40513e-07	0.000397779	0.000407399	2	NW_026622874__9294584
NW_026623067	39873621	2.40987e-07	0.000398382	0.000408016	2	NW_026623067__39873621
NW_026622908	11543488	2.43093e-07	0.000401312	0.000411018	2	NW_026622908__11543488
NW_026622863	47829381	2.45856e-07	0.000404399	0.000414179	2	NW_026622863__47829381
NW_026622841	16368242	2.46373e-07	0.000404697	0.000414485	2	NW_026622841__16368242
NW_026622786	47852935	2.46613e-07	0.000404906	0.000414699	2	NW_026622786__47852935
NW_026622819	36110756	2.49745e-07	0.000409307	0.000419205	2	NW_026622819__36110756
NW_026622819	36155518	2.49745e-07	0.000409307	0.000419205	2	NW_026622819__36155518
NW_026622919	28996671	2.50863e-07	0.000410122	0.000420041	2	NW_026622919__28996671
NW_026623078	31790939	2.53241e-07	0.000413165	0.000423157	2	NW_026623078__31790939
NW_026622863	47752586	2.5451e-07	0.000414488	0.000424513	2	NW_026622863__47752586
NW_026622863	47756382	2.5451e-07	0.000414488	0.000424513	2	NW_026622863__47756382
NW_026622863	47803586	2.5451e-07	0.000414488	0.000424513	2	NW_026622863__47803586
NW_026623019	16465265	2.5451e-07	0.000414488	0.000424513	2	NW_026623019__16465265
NW_026623111	57698614	2.5506e-07	0.000415197	0.000425238	2	NW_026623111__57698614
NW_026623067	7003303	2.56952e-07	0.000417524	0.000427622	2	NW_026623067__7003303
NW_026623111	44607630	2.57994e-07	0.000418842	0.000428971	2	NW_026623111__44607630
NW_026622974	26575484	2.58904e-07	0.000420132	0.000430292	2	NW_026622974__26575484
NW_026622997	25481332	2.59976e-07	0.000420551	0.000430722	2	NW_026622997__25481332
NW_026622919	19887511	2.62272e-07	0.000423318	0.000433556	2	NW_026622919__19887511
NW_026622797	69623963	2.64341e-07	0.00042533	0.000435616	2	NW_026622797__69623963
NW_026622797	69645229	2.64341e-07	0.00042533	0.000435616	2	NW_026622797__69645229
NW_026622797	69654673	2.64341e-07	0.00042533	0.000435616	2	NW_026622797__69654673
NW_026622797	69654703	2.64341e-07	0.00042533	0.000435616	2	NW_026622797__69654703
NW_026622874	9290187	2.64248e-07	0.00042533	0.000435616	2	NW_026622874__9290187
NW_026622874	9291639	2.64248e-07	0.00042533	0.000435616	2	NW_026622874__9291639
NW_026622874	9291654	2.64248e-07	0.00042533	0.000435616	2	NW_026622874__9291654
NW_026622763	23820378	2.64964e-07	0.000426143	0.000436449	2	NW_026622763__23820378
NW_026622863	47746829	2.66083e-07	0.000427373	0.000437708	2	NW_026622863__47746829
NW_026622863	47805004	2.66083e-07	0.000427373	0.000437708	2	NW_026622863__47805004
NW_026622852	29598428	2.67964e-07	0.000430203	0.000440607	2	NW_026622852__29598428
NW_026622841	39621620	2.70026e-07	0.000432362	0.000442818	2	NW_026622841__39621620
NW_026622974	17574570	2.70853e-07	0.000433495	0.000443979	2	NW_026622974__17574570
NW_026622952	20668230	2.7161e-07	0.000434514	0.000445023	2	NW_026622952__20668230
NW_026622808	7073946	2.73547e-07	0.000437419	0.000447997	2	NW_026622808__7073946
NW_026622997	2240436	2.74038e-07	0.000438011	0.000448604	2	NW_026622997__2240436
NW_026622819	29294589	2.75073e-07	0.000438697	0.000449307	2	NW_026622819__29294589
NW_026622830	40380997	2.75533e-07	0.000439237	0.000449859	2	NW_026622830__40380997
NW_026622808	7072781	2.76076e-07	0.000439908	0.000450547	2	NW_026622808__7072781
NW_026622974	26791398	2.78263e-07	0.000443004	0.000453718	2	NW_026622974__26791398
NW_026622763	98933381	2.78868e-07	0.000443772	0.000454504	2	NW_026622763__98933381
NW_026622985	89782069	2.79254e-07	0.0004438	0.000454533	2	NW_026622985__89782069
NW_026623100	11014975	2.80237e-07	0.000444971	0.000455732	2	NW_026623100__11014975
NW_026622819	36155967	2.83188e-07	0.000448001	0.000458836	2	NW_026622819__36155967
NW_026622786	14310239	2.83653e-07	0.000448036	0.000458872	2	NW_026622786__14310239
NW_026622797	69629502	2.8512e-07	0.000449526	0.000460398	2	NW_026622797__69629502
NW_026622863	47811170	2.85217e-07	0.000449526	0.000460398	2	NW_026622863__47811170
NW_026622863	47818469	2.85217e-07	0.000449526	0.000460398	2	NW_026622863__47818469
NW_026622819	36162201	2.88336e-07	0.000453638	0.000464609	2	NW_026622819__36162201
NW_026622874	9294916	2.88453e-07	0.000453638	0.000464609	2	NW_026622874__9294916
NW_026622841	25120309	2.94262e-07	0.00046197	0.000473143	2	NW_026622841__25120309
NW_026622985	50044317	2.94262e-07	0.00046197	0.000473143	2	NW_026622985__50044317
NW_026622897	22660845	2.97869e-07	0.000467431	0.000478735	2	NW_026622897__22660845
NW_026622775	5093750	2.9953e-07	0.000469833	0.000481196	2	NW_026622775__5093750
NW_026622830	7332486	3.00369e-07	0.000470944	0.000482334	2	NW_026622830__7332486
NW_026622786	36422823	3.01456e-07	0.00047224	0.000483661	2	NW_026622786__36422823
NW_026622786	36441086	3.01456e-07	0.00047224	0.000483661	2	NW_026622786__36441086
NW_026622986	5758735	3.02562e-07	0.000473767	0.000485225	2	NW_026622986__5758735
NW_026623100	38376595	3.0284e-07	0.000473833	0.000485292	2	NW_026623100__38376595
NW_026622986	32856493	3.0331e-07	0.000474323	0.000485794	2	NW_026622986__32856493
NW_026622808	54276242	3.05354e-07	0.000477107	0.000488646	2	NW_026622808__54276242
NW_026622886	44750151	3.05712e-07	0.00047746	0.000489007	2	NW_026622886__44750151
NW_026622963	12075671	3.0611e-07	0.000477876	0.000489433	2	NW_026622963__12075671
NW_026622863	47879257	3.07567e-07	0.000479736	0.000491338	2	NW_026622863__47879257
NW_026622985	48789775	3.08837e-07	0.000481302	0.000492942	2	NW_026622985__48789775
NW_026622952	28509854	3.11735e-07	0.000485609	0.000497353	2	NW_026622952__28509854
NW_026622764	5380917	3.12262e-07	0.00048622	0.00049798	2	NW_026622764__5380917
NW_026623056	34614509	3.13949e-07	0.000487181	0.000498963	2	NW_026623056__34614509
NW_026622808	27563626	3.21228e-07	0.000497825	0.000509865	2	NW_026622808__27563626
NW_026622797	14825342	3.22898e-07	0.000499771	0.000511858	2	NW_026622797__14825342
NW_026622797	14825358	3.22898e-07	0.000499771	0.000511858	2	NW_026622797__14825358
NW_026622797	14825369	3.22898e-07	0.000499771	0.000511858	2	NW_026622797__14825369
NW_026622808	12034880	3.23076e-07	0.000499833	0.000511922	2	NW_026622808__12034880
NW_026622830	7324247	3.25905e-07	0.000503779	0.000515963	2	NW_026622830__7324247
NW_026623111	78341529	3.27312e-07	0.00050502	0.000517234	2	NW_026623111__78341529
NW_026623078	85007470	3.28306e-07	0.000505978	0.000518215	2	NW_026623078__85007470
NW_026622952	19978167	3.28729e-07	0.000506199	0.000518441	2	NW_026622952__19978167
NW_026623089	64633938	3.30744e-07	0.000509085	0.000521397	2	NW_026623089__64633938
NW_026622863	47749140	3.31335e-07	0.000509562	0.000521885	2	NW_026622863__47749140
NW_026622863	47829801	3.31335e-07	0.000509562	0.000521885	2	NW_026622863__47829801
NW_026623053	11857793	3.46743e-07	0.000531676	0.000544534	2	NW_026623053__11857793
NW_026623053	11884970	3.46743e-07	0.000531676	0.000544534	2	NW_026623053__11884970
NW_026623053	11899451	3.46743e-07	0.000531676	0.000544534	2	NW_026623053__11899451
NW_026622963	35021020	3.47386e-07	0.000532436	0.000545312	2	NW_026622963__35021020
NW_026623100	38369714	3.57046e-07	0.000542872	0.000556001	2	NW_026623100__38369714
NW_026622763	82645124	3.66674e-07	0.000554714	0.00056813	2	NW_026622763__82645124
NW_026622763	82645250	3.66674e-07	0.000554714	0.00056813	2	NW_026622763__82645250
NW_026622763	82645353	3.66674e-07	0.000554714	0.00056813	2	NW_026622763__82645353
NW_026622886	16677579	3.67618e-07	0.000555911	0.000569355	2	NW_026622886__16677579
NW_026622985	31114325	3.69445e-07	0.00055844	0.000571945	2	NW_026622985__31114325
NW_026622763	42057544	3.70357e-07	0.000559117	0.000572639	2	NW_026622763__42057544
NW_026623111	78485676	3.70736e-07	0.000559223	0.000572747	2	NW_026623111__78485676
NW_026622952	22341260	3.86795e-07	0.000578622	0.000592616	2	NW_026622952__22341260
NW_026622952	22355113	3.86795e-07	0.000578622	0.000592616	2	NW_026622952__22355113
NW_026622952	22356169	3.86795e-07	0.000578622	0.000592616	2	NW_026622952__22356169
NW_026622985	62270760	3.8698e-07	0.00057866	0.000592655	2	NW_026622985__62270760
NW_026622763	85462486	3.90343e-07	0.000582865	0.000596961	2	NW_026622763__85462486
NW_026622997	18407812	3.90436e-07	0.000582865	0.000596961	2	NW_026622997__18407812
NW_026622874	90377051	3.91277e-07	0.000583879	0.000598	2	NW_026622874__90377051
NW_026622952	28525643	3.95244e-07	0.000589556	0.000603814	2	NW_026622952__28525643
NW_026623089	36562325	3.99135e-07	0.00059438	0.000608755	2	NW_026623089__36562325
NW_026623050	22186627	3.99496e-07	0.000594674	0.000609056	2	NW_026623050__22186627
NW_026622952	20668199	4.01552e-07	0.000597242	0.000611686	2	NW_026622952__20668199
NW_026622808	43439136	4.0226e-07	0.000597803	0.000612261	2	NW_026622808__43439136
NW_026623089	79012308	4.02152e-07	0.000597803	0.000612261	2	NW_026623089__79012308
NW_026622808	11403890	4.02727e-07	0.000598252	0.00061272	2	NW_026622808__11403890
NW_026622897	24193320	4.04237e-07	0.000600002	0.000614513	2	NW_026622897__24193320
NW_026622897	24196671	4.04237e-07	0.000600002	0.000614513	2	NW_026622897__24196671
NW_026623067	26648962	4.10562e-07	0.000608468	0.000623183	2	NW_026623067__26648962
NW_026623078	52256207	4.1586e-07	0.000614734	0.000629601	2	NW_026623078__52256207
NW_026622841	48077756	4.17229e-07	0.000616253	0.000631157	2	NW_026622841__48077756
NW_026622841	42533303	4.17448e-07	0.000616325	0.000631231	2	NW_026622841__42533303
NW_026622808	12563620	4.1851e-07	0.000617641	0.000632579	2	NW_026622808__12563620
NW_026622786	25964493	4.21895e-07	0.000621158	0.000636181	2	NW_026622786__25964493
NW_026623030	3784314	4.21923e-07	0.000621158	0.000636181	2	NW_026623030__3784314
NW_026623050	1483711	4.21772e-07	0.000621158	0.000636181	2	NW_026623050__1483711
NW_026622797	31466806	4.2252e-07	0.000621784	0.000636821	2	NW_026622797__31466806
NW_026623050	17718744	4.27358e-07	0.000627627	0.000642806	2	NW_026623050__17718744
NW_026623056	34053402	4.29032e-07	0.000629575	0.000644801	2	NW_026623056__34053402
NW_026623030	13554266	4.33653e-07	0.000635325	0.00065069	2	NW_026623030__13554266
NW_026622841	39670723	4.34352e-07	0.000635742	0.000651117	2	NW_026622841__39670723
NW_026622952	28541996	4.34444e-07	0.000635742	0.000651117	2	NW_026622952__28541996
NW_026622830	36243436	4.40506e-07	0.000643022	0.000658573	2	NW_026622830__36243436
NW_026623100	23077491	4.43193e-07	0.000646423	0.000662057	2	NW_026623100__23077491
NW_026622919	19937799	4.442e-07	0.000647369	0.000663026	2	NW_026622919__19937799
NW_026622808	28258235	4.48204e-07	0.000652417	0.000668195	2	NW_026622808__28258235
NW_026623111	44911323	4.52148e-07	0.000657511	0.000673412	2	NW_026623111__44911323
NW_026622985	34289943	4.53905e-07	0.00065886	0.000674795	2	NW_026622985__34289943
NW_026623089	36375455	4.53905e-07	0.00065886	0.000674795	2	NW_026623089__36375455
NW_026623100	11015264	4.54174e-07	0.000658986	0.000674923	2	NW_026623100__11015264
NW_026623089	13965149	4.5735e-07	0.000662533	0.000678556	2	NW_026623089__13965149
NW_026622841	39650320	4.63392e-07	0.000670359	0.000686572	2	NW_026622841__39650320
NW_026622841	39650377	4.63392e-07	0.000670359	0.000686572	2	NW_026622841__39650377
NW_026623056	69308214	4.65033e-07	0.000672048	0.000688301	2	NW_026623056__69308214
NW_026623078	72971240	4.67303e-07	0.000674251	0.000690558	2	NW_026623078__72971240
NW_026622763	82644989	4.69008e-07	0.000675097	0.000691424	2	NW_026622763__82644989
NW_026622763	82645011	4.69008e-07	0.000675097	0.000691424	2	NW_026622763__82645011
NW_026622763	82645044	4.69008e-07	0.000675097	0.000691424	2	NW_026622763__82645044
NW_026622830	34666098	4.68477e-07	0.000675097	0.000691424	2	NW_026622830__34666098
NW_026622830	34668915	4.68477e-07	0.000675097	0.000691424	2	NW_026622830__34668915
NW_026622841	47756284	4.68477e-07	0.000675097	0.000691424	2	NW_026622841__47756284
NW_026623053	9955292	4.69996e-07	0.000675713	0.000692054	2	NW_026623053__9955292
NW_026622786	36460925	4.74293e-07	0.000680234	0.000696685	2	NW_026622786__36460925
NW_026622852	54277728	4.75021e-07	0.000680234	0.000696685	2	NW_026622852__54277728
NW_026622997	18752729	4.75021e-07	0.000680234	0.000696685	2	NW_026622997__18752729
NW_026623067	31730774	4.75021e-07	0.000680234	0.000696685	2	NW_026623067__31730774
NW_026623067	33880324	4.75021e-07	0.000680234	0.000696685	2	NW_026623067__33880324
NW_026622997	26913643	4.75647e-07	0.000680861	0.000697327	2	NW_026622997__26913643
NW_026623089	26342524	4.81597e-07	0.000687204	0.000703823	2	NW_026623089__26342524
NW_026622763	98463426	4.85736e-07	0.000688633	0.000705287	2	NW_026622763__98463426
NW_026622763	98468801	4.85736e-07	0.000688633	0.000705287	2	NW_026622763__98468801
NW_026622763	98482012	4.85736e-07	0.000688633	0.000705287	2	NW_026622763__98482012
NW_026622763	98482028	4.85736e-07	0.000688633	0.000705287	2	NW_026622763__98482028
NW_026622763	98488039	4.85736e-07	0.000688633	0.000705287	2	NW_026622763__98488039
NW_026622763	98526851	4.85736e-07	0.000688633	0.000705287	2	NW_026622763__98526851
NW_026622775	32347698	4.85736e-07	0.000688633	0.000705287	2	NW_026622775__32347698
NW_026622786	40504561	4.86595e-07	0.000688633	0.000705287	2	NW_026622786__40504561
NW_026622786	48468005	4.86595e-07	0.000688633	0.000705287	2	NW_026622786__48468005
NW_026622808	7054022	4.85736e-07	0.000688633	0.000705287	2	NW_026622808__7054022
NW_026622841	47767958	4.86595e-07	0.000688633	0.000705287	2	NW_026622841__47767958
NW_026622841	47791432	4.86595e-07	0.000688633	0.000705287	2	NW_026622841__47791432
NW_026622841	47847774	4.86595e-07	0.000688633	0.000705287	2	NW_026622841__47847774
NW_026622841	48037145	4.86595e-07	0.000688633	0.000705287	2	NW_026622841__48037145
NW_026622841	48039557	4.86595e-07	0.000688633	0.000705287	2	NW_026622841__48039557
NW_026622841	48059825	4.86595e-07	0.000688633	0.000705287	2	NW_026622841__48059825
NW_026622875	57032015	4.85736e-07	0.000688633	0.000705287	2	NW_026622875__57032015
NW_026623019	9260936	4.8842e-07	0.000690675	0.000707379	2	NW_026623019__9260936
NW_026622874	32026125	4.9078e-07	0.000692397	0.000709142	2	NW_026622874__32026125
NW_026622985	49228135	4.90785e-07	0.000692397	0.000709142	2	NW_026622985__49228135
NW_026622775	65820416	4.95248e-07	0.000694092	0.000710878	2	NW_026622775__65820416
NW_026622841	48150835	4.95248e-07	0.000694092	0.000710878	2	NW_026622841__48150835
NW_026622852	58638551	4.95248e-07	0.000694092	0.000710878	2	NW_026622852__58638551
NW_026622863	7300282	4.95248e-07	0.000694092	0.000710878	2	NW_026622863__7300282
NW_026622863	7300312	4.95248e-07	0.000694092	0.000710878	2	NW_026622863__7300312
NW_026622863	7301930	4.95248e-07	0.000694092	0.000710878	2	NW_026622863__7301930
NW_026622886	12331276	4.94665e-07	0.000694092	0.000710878	2	NW_026622886__12331276
NW_026622952	9634885	4.95248e-07	0.000694092	0.000710878	2	NW_026622952__9634885
NW_026622963	25771433	4.95248e-07	0.000694092	0.000710878	2	NW_026622963__25771433
NW_026623056	50273158	4.95248e-07	0.000694092	0.000710878	2	NW_026623056__50273158
NW_026623056	50282549	4.95248e-07	0.000694092	0.000710878	2	NW_026623056__50282549
NW_026623056	50540508	4.95248e-07	0.000694092	0.000710878	2	NW_026623056__50540508
NW_026623056	50545048	4.95248e-07	0.000694092	0.000710878	2	NW_026623056__50545048
NW_026623089	26105706	4.9332e-07	0.000694092	0.000710878	2	NW_026623089__26105706
NW_026623111	35400766	4.95248e-07	0.000694092	0.000710878	2	NW_026623111__35400766
NW_026623111	35400779	4.95248e-07	0.000694092	0.000710878	2	NW_026623111__35400779
NW_026622852	10331202	4.95836e-07	0.000694647	0.000711447	2	NW_026622852__10331202
NW_026622808	28246521	4.97318e-07	0.000696184	0.000713021	2	NW_026622808__28246521
NW_026622775	11188272	4.99738e-07	0.000697145	0.000714006	2	NW_026622775__11188272
NW_026622775	11188296	4.99738e-07	0.000697145	0.000714006	2	NW_026622775__11188296
NW_026622775	11188789	4.99738e-07	0.000697145	0.000714006	2	NW_026622775__11188789
NW_026622775	11202649	4.99738e-07	0.000697145	0.000714006	2	NW_026622775__11202649
NW_026622775	11204063	4.99738e-07	0.000697145	0.000714006	2	NW_026622775__11204063
NW_026622852	41944361	4.98862e-07	0.000697145	0.000714006	2	NW_026622852__41944361
NW_026623019	6739622	4.99557e-07	0.000697145	0.000714006	2	NW_026623019__6739622
NW_026623078	52268427	4.98862e-07	0.000697145	0.000714006	2	NW_026623078__52268427
NW_026622775	4978312	5.0636e-07	0.000704482	0.000721519	2	NW_026622775__4978312
NW_026623111	36525868	5.06906e-07	0.000704971	0.00072202	2	NW_026623111__36525868
NW_026622985	48695614	5.07923e-07	0.000706114	0.000723191	2	NW_026622985__48695614
NW_026623067	34742872	5.08507e-07	0.000706654	0.000723744	2	NW_026623067__34742872
NW_026622841	39650285	5.09641e-07	0.000707958	0.000725079	2	NW_026622841__39650285
NW_026622775	29559907	5.1026e-07	0.000708546	0.000725681	2	NW_026622775__29559907
NW_026623078	72890460	5.11436e-07	0.000709634	0.000726796	2	NW_026623078__72890460
NW_026623078	72890477	5.11436e-07	0.000709634	0.000726796	2	NW_026623078__72890477
NW_026622830	6059315	5.12618e-07	0.000711001	0.000728197	2	NW_026622830__6059315
NW_026622786	26878972	5.14492e-07	0.00071296	0.000730202	2	NW_026622786__26878972
NW_026622786	26879069	5.14492e-07	0.00071296	0.000730202	2	NW_026622786__26879069
NW_026622808	7071411	5.14951e-07	0.000713144	0.000730391	2	NW_026622808__7071411
NW_026623067	83708336	5.16351e-07	0.000714263	0.000731537	2	NW_026623067__83708336
NW_026623067	83713978	5.16351e-07	0.000714263	0.000731537	2	NW_026623067__83713978
NW_026623067	83716380	5.16351e-07	0.000714263	0.000731537	2	NW_026623067__83716380
NW_026623053	4030058	5.19254e-07	0.000717907	0.000735269	2	NW_026623053__4030058
NW_026622797	69569745	5.23058e-07	0.00072216	0.000739625	2	NW_026622797__69569745
NW_026622797	11538300	5.28028e-07	0.000727202	0.000744789	2	NW_026622797__11538300
NW_026622875	16405689	5.291e-07	0.000727202	0.000744789	2	NW_026622875__16405689
NW_026622897	24168613	5.29467e-07	0.000727202	0.000744789	2	NW_026622897__24168613
NW_026622985	96958682	5.29523e-07	0.000727202	0.000744789	2	NW_026622985__96958682
NW_026623089	26344916	5.28028e-07	0.000727202	0.000744789	2	NW_026623089__26344916
NW_026623100	39550321	5.37066e-07	0.000737002	0.000754826	2	NW_026623100__39550321
NW_026622819	36360765	5.38624e-07	0.000738859	0.000756728	2	NW_026622819__36360765
NW_026622841	47741521	5.42936e-07	0.000741681	0.000759618	2	NW_026622841__47741521
NW_026622841	47748862	5.42936e-07	0.000741681	0.000759618	2	NW_026622841__47748862
NW_026622841	47750974	5.42936e-07	0.000741681	0.000759618	2	NW_026622841__47750974
NW_026622874	5198588	5.42542e-07	0.000741681	0.000759618	2	NW_026622874__5198588
NW_026622874	5210921	5.42542e-07	0.000741681	0.000759618	2	NW_026622874__5210921
NW_026622763	24938077	5.46888e-07	0.000743366	0.000761344	2	NW_026622763__24938077
NW_026622808	28533733	5.47185e-07	0.000743366	0.000761344	2	NW_026622808__28533733
NW_026622808	28566278	5.47185e-07	0.000743366	0.000761344	2	NW_026622808__28566278
NW_026623089	37012358	5.46539e-07	0.000743366	0.000761344	2	NW_026623089__37012358
NW_026623089	37015928	5.46539e-07	0.000743366	0.000761344	2	NW_026623089__37015928
NW_026623089	37017911	5.46539e-07	0.000743366	0.000761344	2	NW_026623089__37017911
NW_026622797	14855956	5.53176e-07	0.000750851	0.00076901	2	NW_026622797__14855956
NW_026622886	14040053	5.53959e-07	0.000751632	0.00076981	2	NW_026622886__14040053
NW_026622808	8143018	5.54867e-07	0.000752179	0.000770371	2	NW_026622808__8143018
NW_026623111	62247902	5.54986e-07	0.000752179	0.000770371	2	NW_026623111__62247902
NW_026622775	11195177	5.6365e-07	0.000753248	0.000771465	2	NW_026622775__11195177
NW_026622841	47766427	5.65558e-07	0.000753248	0.000771465	2	NW_026622841__47766427
NW_026622841	47767884	5.65558e-07	0.000753248	0.000771465	2	NW_026622841__47767884
NW_026622841	47767887	5.65558e-07	0.000753248	0.000771465	2	NW_026622841__47767887
NW_026622841	47767921	5.65558e-07	0.000753248	0.000771465	2	NW_026622841__47767921
NW_026622841	47769723	5.65558e-07	0.000753248	0.000771465	2	NW_026622841__47769723
NW_026622841	47778616	5.65558e-07	0.000753248	0.000771465	2	NW_026622841__47778616
NW_026622841	47783268	5.65558e-07	0.000753248	0.000771465	2	NW_026622841__47783268
NW_026622841	47783346	5.65558e-07	0.000753248	0.000771465	2	NW_026622841__47783346
NW_026622841	47784472	5.65558e-07	0.000753248	0.000771465	2	NW_026622841__47784472
NW_026622841	47786567	5.65558e-07	0.000753248	0.000771465	2	NW_026622841__47786567
NW_026622841	47786569	5.65558e-07	0.000753248	0.000771465	2	NW_026622841__47786569
NW_026622841	47791444	5.65558e-07	0.000753248	0.000771465	2	NW_026622841__47791444
NW_026622841	47791449	5.65558e-07	0.000753248	0.000771465	2	NW_026622841__47791449
NW_026622841	47798170	5.65558e-07	0.000753248	0.000771465	2	NW_026622841__47798170
NW_026622841	47798191	5.65558e-07	0.000753248	0.000771465	2	NW_026622841__47798191
NW_026622841	47798283	5.65558e-07	0.000753248	0.000771465	2	NW_026622841__47798283
NW_026622841	47799906	5.65558e-07	0.000753248	0.000771465	2	NW_026622841__47799906
NW_026622841	47811364	5.65558e-07	0.000753248	0.000771465	2	NW_026622841__47811364
NW_026622841	47841603	5.65558e-07	0.000753248	0.000771465	2	NW_026622841__47841603
NW_026622841	47846762	5.65558e-07	0.000753248	0.000771465	2	NW_026622841__47846762
NW_026622841	47851084	5.65558e-07	0.000753248	0.000771465	2	NW_026622841__47851084
NW_026622841	47867506	5.65558e-07	0.000753248	0.000771465	2	NW_026622841__47867506
NW_026622841	47884851	5.65558e-07	0.000753248	0.000771465	2	NW_026622841__47884851
NW_026622841	47885518	5.65558e-07	0.000753248	0.000771465	2	NW_026622841__47885518
NW_026622841	47887958	5.65558e-07	0.000753248	0.000771465	2	NW_026622841__47887958
NW_026622841	47915543	5.65558e-07	0.000753248	0.000771465	2	NW_026622841__47915543
NW_026622841	47923019	5.65558e-07	0.000753248	0.000771465	2	NW_026622841__47923019
NW_026622841	47960010	5.65558e-07	0.000753248	0.000771465	2	NW_026622841__47960010
NW_026622841	48004613	5.65558e-07	0.000753248	0.000771465	2	NW_026622841__48004613
NW_026622841	48037998	5.65558e-07	0.000753248	0.000771465	2	NW_026622841__48037998
NW_026622841	48049934	5.65558e-07	0.000753248	0.000771465	2	NW_026622841__48049934
NW_026622841	48051391	5.65558e-07	0.000753248	0.000771465	2	NW_026622841__48051391
NW_026622841	48056086	5.65558e-07	0.000753248	0.000771465	2	NW_026622841__48056086
NW_026622841	48060533	5.65558e-07	0.000753248	0.000771465	2	NW_026622841__48060533
NW_026622841	48080359	5.65558e-07	0.000753248	0.000771465	2	NW_026622841__48080359
NW_026622863	37452188	5.60327e-07	0.000753248	0.000771465	2	NW_026622863__37452188
NW_026622952	28515661	5.58853e-07	0.000753248	0.000771465	2	NW_026622952__28515661
NW_026622952	28515668	5.58853e-07	0.000753248	0.000771465	2	NW_026622952__28515668
NW_026623078	31758464	5.62016e-07	0.000753248	0.000771465	2	NW_026623078__31758464
NW_026623089	37016607	5.57478e-07	0.000753248	0.000771465	2	NW_026623089__37016607
NW_026622841	50729618	5.71952e-07	0.000761204	0.000779613	2	NW_026622841__50729618
NW_026622874	5216781	5.74628e-07	0.000764484	0.000782973	2	NW_026622874__5216781
NW_026622963	26572977	5.77536e-07	0.000767789	0.000786358	2	NW_026622963__26572977
NW_026622775	10958149	5.82294e-07	0.000773071	0.000791767	2	NW_026622775__10958149
NW_026622808	27631434	5.82578e-07	0.000773071	0.000791767	2	NW_026622808__27631434
NW_026622808	27655421	5.82578e-07	0.000773071	0.000791767	2	NW_026622808__27655421
NW_026622808	27655422	5.82578e-07	0.000773071	0.000791767	2	NW_026622808__27655422
NW_026623050	5239747	5.83806e-07	0.000774417	0.000793146	2	NW_026623050__5239747
NW_026622997	11980650	5.84148e-07	0.000774587	0.00079332	2	NW_026622997__11980650
NW_026622797	47167081	5.89362e-07	0.000780642	0.000799522	2	NW_026622797__47167081
NW_026623019	26902320	5.90315e-07	0.000781619	0.000800522	2	NW_026623019__26902320
NW_026622919	19906739	5.97635e-07	0.000788713	0.000807788	2	NW_026622919__19906739
NW_026622919	19933387	5.97635e-07	0.000788713	0.000807788	2	NW_026622919__19933387
NW_026622919	19936466	5.97635e-07	0.000788713	0.000807788	2	NW_026622919__19936466
NW_026622919	19936483	5.97635e-07	0.000788713	0.000807788	2	NW_026622919__19936483
NW_026622919	19937654	5.97635e-07	0.000788713	0.000807788	2	NW_026622919__19937654
NW_026622919	19937929	5.97635e-07	0.000788713	0.000807788	2	NW_026622919__19937929
NW_026622919	19937968	5.97635e-07	0.000788713	0.000807788	2	NW_026622919__19937968
NW_026622919	19937980	5.97635e-07	0.000788713	0.000807788	2	NW_026622919__19937980
NW_026622985	31084007	6.00616e-07	0.000790917	0.000810045	2	NW_026622985__31084007
NW_026622808	27605652	6.04166e-07	0.000793858	0.000813057	2	NW_026622808__27605652
NW_026622808	27605653	6.04166e-07	0.000793858	0.000813057	2	NW_026622808__27605653
NW_026622808	27656438	6.04166e-07	0.000793858	0.000813057	2	NW_026622808__27656438
NW_026622808	27707423	6.04166e-07	0.000793858	0.000813057	2	NW_026622808__27707423
NW_026622952	22399183	6.05608e-07	0.000795464	0.000814702	2	NW_026622952__22399183
NW_026622952	28552393	6.13698e-07	0.000804338	0.000823791	2	NW_026622952__28552393
NW_026622786	26964248	6.20741e-07	0.000805992	0.000825485	2	NW_026622786__26964248
NW_026622786	26964300	6.20741e-07	0.000805992	0.000825485	2	NW_026622786__26964300
NW_026622786	26981924	6.20741e-07	0.000805992	0.000825485	2	NW_026622786__26981924
NW_026622786	26981954	6.20741e-07	0.000805992	0.000825485	2	NW_026622786__26981954
NW_026622786	26983507	6.20741e-07	0.000805992	0.000825485	2	NW_026622786__26983507
NW_026622786	26986136	6.20741e-07	0.000805992	0.000825485	2	NW_026622786__26986136
NW_026622974	19439970	6.17378e-07	0.000805992	0.000825485	2	NW_026622974__19439970
NW_026622974	19465331	6.17378e-07	0.000805992	0.000825485	2	NW_026622974__19465331
NW_026622985	62263975	6.1628e-07	0.000805992	0.000825485	2	NW_026622985__62263975
NW_026622985	81749070	6.17291e-07	0.000805992	0.000825485	2	NW_026622985__81749070
NW_026622986	35598308	6.1628e-07	0.000805992	0.000825485	2	NW_026622986__35598308
NW_026622986	35599036	6.1628e-07	0.000805992	0.000825485	2	NW_026622986__35599036
NW_026622986	35640288	6.1628e-07	0.000805992	0.000825485	2	NW_026622986__35640288
NW_026622985	62282455	6.22491e-07	0.000807133	0.000826653	2	NW_026622985__62282455
NW_026623111	36525971	6.22521e-07	0.000807133	0.000826653	2	NW_026623111__36525971
NW_026622986	25962326	6.24195e-07	0.000808724	0.000828282	2	NW_026622986__25962326
NW_026622819	55157357	6.28202e-07	0.000813624	0.000833301	2	NW_026622819__55157357
NW_026622808	12056254	6.46645e-07	0.000835413	0.000855617	2	NW_026622808__12056254
NW_026622841	39624995	6.46466e-07	0.000835413	0.000855617	2	NW_026622841__39624995
NW_026622841	25076553	6.55258e-07	0.000844133	0.000864548	2	NW_026622841__25076553
NW_026622786	25963297	6.57671e-07	0.000846941	0.000867424	2	NW_026622786__25963297
NW_026622808	11405776	6.67389e-07	0.000857714	0.000878457	2	NW_026622808__11405776
NW_026622808	11406276	6.67389e-07	0.000857714	0.000878457	2	NW_026622808__11406276
NW_026622808	11407320	6.67389e-07	0.000857714	0.000878457	2	NW_026622808__11407320
NW_026622863	47801377	6.67459e-07	0.000857714	0.000878457	2	NW_026622863__47801377
NW_026622963	9709086	6.67737e-07	0.000857767	0.000878511	2	NW_026622963__9709086
NW_026623089	7432088	6.72302e-07	0.000863019	0.00088389	2	NW_026623089__7432088
NW_026622775	5027403	6.86385e-07	0.000879544	0.000900815	2	NW_026622775__5027403
NW_026622763	4354260	6.87808e-07	0.000879802	0.00090108	2	NW_026622763__4354260
NW_026622763	98466579	7.03059e-07	0.000892997	0.000914594	2	NW_026622763__98466579
NW_026622763	98477868	7.03059e-07	0.000892997	0.000914594	2	NW_026622763__98477868
NW_026622763	98484585	7.03059e-07	0.000892997	0.000914594	2	NW_026622763__98484585
NW_026622763	98491274	7.03059e-07	0.000892997	0.000914594	2	NW_026622763__98491274
NW_026622763	98500312	7.03059e-07	0.000892997	0.000914594	2	NW_026622763__98500312
NW_026622763	98503082	7.03059e-07	0.000892997	0.000914594	2	NW_026622763__98503082
NW_026622763	98518376	7.03059e-07	0.000892997	0.000914594	2	NW_026622763__98518376
NW_026622763	98522268	7.03059e-07	0.000892997	0.000914594	2	NW_026622763__98522268
NW_026622763	98528303	7.03059e-07	0.000892997	0.000914594	2	NW_026622763__98528303
NW_026622763	98528362	7.03059e-07	0.000892997	0.000914594	2	NW_026622763__98528362
NW_026622775	72712473	7.03059e-07	0.000892997	0.000914594	2	NW_026622775__72712473
NW_026622963	36595276	7.03059e-07	0.000892997	0.000914594	2	NW_026622963__36595276
NW_026622963	36619059	7.03059e-07	0.000892997	0.000914594	2	NW_026622963__36619059
NW_026622963	36621127	7.03059e-07	0.000892997	0.000914594	2	NW_026622963__36621127
NW_026622963	36657046	7.03059e-07	0.000892997	0.000914594	2	NW_026622963__36657046
NW_026622974	13472680	7.03059e-07	0.000892997	0.000914594	2	NW_026622974__13472680
NW_026623078	47899574	7.03059e-07	0.000892997	0.000914594	2	NW_026623078__47899574
NW_026623078	47923492	7.02009e-07	0.000892997	0.000914594	2	NW_026623078__47923492
NW_026622819	44545875	7.04307e-07	0.000893954	0.000915574	2	NW_026622819__44545875
NW_026622963	9722248	7.04307e-07	0.000893954	0.000915574	2	NW_026622963__9722248
NW_026622819	36090929	7.12248e-07	0.000899616	0.000921373	2	NW_026622819__36090929
NW_026622819	36096489	7.12248e-07	0.000899616	0.000921373	2	NW_026622819__36096489
NW_026622819	36125494	7.12248e-07	0.000899616	0.000921373	2	NW_026622819__36125494
NW_026622819	36136007	7.12248e-07	0.000899616	0.000921373	2	NW_026622819__36136007
NW_026622819	36137912	7.12248e-07	0.000899616	0.000921373	2	NW_026622819__36137912
NW_026622819	36149875	7.12248e-07	0.000899616	0.000921373	2	NW_026622819__36149875
NW_026622819	36157556	7.12248e-07	0.000899616	0.000921373	2	NW_026622819__36157556
NW_026622819	36158789	7.12248e-07	0.000899616	0.000921373	2	NW_026622819__36158789
NW_026622819	36160107	7.12248e-07	0.000899616	0.000921373	2	NW_026622819__36160107
NW_026622985	62261156	7.17548e-07	0.000905363	0.000927258	2	NW_026622985__62261156
NW_026622986	32859204	7.17359e-07	0.000905363	0.000927258	2	NW_026622986__32859204
NW_026623019	6762171	7.21785e-07	0.000909757	0.000931759	2	NW_026623019__6762171
NW_026623067	62703271	7.21637e-07	0.000909757	0.000931759	2	NW_026623067__62703271
NW_026623067	62703340	7.21637e-07	0.000909757	0.000931759	2	NW_026623067__62703340
NW_026622874	26091108	7.23051e-07	0.000910968	0.000932999	2	NW_026622874__26091108
NW_026622997	14608110	7.23944e-07	0.000911526	0.000933571	2	NW_026622997__14608110
NW_026622786	36456552	7.27225e-07	0.000914702	0.000936823	2	NW_026622786__36456552
NW_026622786	36468070	7.27225e-07	0.000914702	0.000936823	2	NW_026622786__36468070
NW_026622786	36474129	7.27225e-07	0.000914702	0.000936823	2	NW_026622786__36474129
NW_026622908	18732960	7.29124e-07	0.000915182	0.000937316	2	NW_026622908__18732960
NW_026622908	18744863	7.29124e-07	0.000915182	0.000937316	2	NW_026622908__18744863
NW_026622908	18744866	7.29124e-07	0.000915182	0.000937316	2	NW_026622908__18744866
NW_026622908	18744879	7.29124e-07	0.000915182	0.000937316	2	NW_026622908__18744879
NW_026622908	18748729	7.29124e-07	0.000915182	0.000937316	2	NW_026622908__18748729
NW_026623053	8378827	7.29124e-07	0.000915182	0.000937316	2	NW_026623053__8378827
NW_026622819	47614308	7.30151e-07	0.000916153	0.00093831	2	NW_026622819__47614308
NW_026622819	29317838	7.43002e-07	0.000929378	0.000951855	2	NW_026622819__29317838
NW_026623067	26648347	7.49312e-07	0.000936668	0.000959321	2	NW_026623067__26648347
NW_026622819	36101803	7.50512e-07	0.000937476	0.000960148	2	NW_026622819__36101803
NW_026622985	96985905	7.50258e-07	0.000937476	0.000960148	2	NW_026622985__96985905
NW_026622941	3021786	7.53973e-07	0.000941473	0.000964242	2	NW_026622941__3021786
NW_026622863	47823649	7.55078e-07	0.000942203	0.00096499	2	NW_026622863__47823649
NW_026622919	19944807	7.56927e-07	0.000943534	0.000966353	2	NW_026622919__19944807
NW_026622919	19962692	7.56927e-07	0.000943534	0.000966353	2	NW_026622919__19962692
NW_026622919	19966591	7.56927e-07	0.000943534	0.000966353	2	NW_026622919__19966591
NW_026622797	14794552	7.59453e-07	0.000946357	0.000969244	2	NW_026622797__14794552
NW_026622763	48736842	7.62872e-07	0.00094931	0.000972268	2	NW_026622763__48736842
NW_026622763	48760732	7.62872e-07	0.00094931	0.000972268	2	NW_026622763__48760732
NW_026622819	25708100	7.63251e-07	0.000949454	0.000972417	2	NW_026622819__25708100
NW_026622863	47818647	7.63726e-07	0.00094972	0.000972688	2	NW_026622863__47818647
NW_026623019	7963838	7.66963e-07	0.000953418	0.000976476	2	NW_026623019__7963838
NW_026622763	72713924	7.67666e-07	0.000953774	0.00097684	2	NW_026622763__72713924
NW_026622763	105041296	7.7232e-07	0.000956854	0.000979995	2	NW_026622763__105041296
NW_026622863	9809818	7.7232e-07	0.000956854	0.000979995	2	NW_026622863__9809818
NW_026622997	26699254	7.85334e-07	0.000963674	0.00098698	2	NW_026622997__26699254
NW_026623053	11884169	7.87811e-07	0.000966059	0.000989423	2	NW_026623053__11884169
NW_026622797	14853970	7.88291e-07	0.00096632	0.00098969	2	NW_026622797__14853970
NW_026623019	8138866	7.9595e-07	0.000974058	0.000997616	2	NW_026623019__8138866
NW_026623067	66176320	7.96354e-07	0.000974224	0.000997785	2	NW_026623067__66176320
NW_026622986	33682785	8.00709e-07	0.000978559	0.00100223	2	NW_026622986__33682785
NW_026622763	98527483	8.13314e-07	0.000989446	0.00101338	2	NW_026622763__98527483
NW_026622786	33984281	8.13314e-07	0.000989446	0.00101338	2	NW_026622786__33984281
NW_026622797	47348066	8.13314e-07	0.000989446	0.00101338	2	NW_026622797__47348066
NW_026622797	47350356	8.13314e-07	0.000989446	0.00101338	2	NW_026622797__47350356
NW_026622797	52252170	8.13314e-07	0.000989446	0.00101338	2	NW_026622797__52252170
NW_026622797	60579086	8.13314e-07	0.000989446	0.00101338	2	NW_026622797__60579086
NW_026622830	8307459	8.13314e-07	0.000989446	0.00101338	2	NW_026622830__8307459
NW_026622952	28561999	8.10685e-07	0.000989446	0.00101338	2	NW_026622952__28561999
NW_026622863	47829406	8.15177e-07	0.000990886	0.00101485	2	NW_026622863__47829406
NW_026622763	35872327	8.26974e-07	0.00100421	0.0010285	2	NW_026622763__35872327
NW_026623050	15256321	8.31124e-07	0.00100824	0.00103262	2	NW_026623050__15256321
NW_026622863	6653007	8.31729e-07	0.00100863	0.00103303	2	NW_026622863__6653007
NW_026623019	6762597	8.51576e-07	0.00103063	0.00105556	2	NW_026623019__6762597
NW_026622763	62052295	8.53876e-07	0.00103307	0.00105805	2	NW_026622763__62052295
NW_026622819	60365721	8.58349e-07	0.00103813	0.00106324	2	NW_026622819__60365721
NW_026622808	64174270	8.5964e-07	0.00103935	0.00106448	2	NW_026622808__64174270
NW_026623111	44582163	8.63263e-07	0.00104199	0.00106719	2	NW_026623111__44582163
NW_026623111	44582175	8.63263e-07	0.00104199	0.00106719	2	NW_026623111__44582175
NW_026622919	19934928	8.65619e-07	0.00104448	0.00106974	2	NW_026622919__19934928
NW_026622763	91438298	8.70336e-07	0.00104878	0.00107414	2	NW_026622763__91438298
NW_026622763	91465009	8.70336e-07	0.00104878	0.00107414	2	NW_026622763__91465009
NW_026622963	36406227	8.73682e-07	0.00105141	0.00107683	2	NW_026622963__36406227
NW_026622963	36409552	8.73682e-07	0.00105141	0.00107683	2	NW_026622963__36409552
NW_026622963	36420347	8.73682e-07	0.00105141	0.00107683	2	NW_026622963__36420347
NW_026622963	36434284	8.73682e-07	0.00105141	0.00107683	2	NW_026622963__36434284
NW_026623053	11835154	8.74504e-07	0.0010517	0.00107713	2	NW_026623053__11835154
NW_026623030	27443245	8.74979e-07	0.00105192	0.00107736	2	NW_026623030__27443245
NW_026622797	14775394	8.78703e-07	0.0010526	0.00107806	2	NW_026622797__14775394
NW_026622797	14788690	8.78703e-07	0.0010526	0.00107806	2	NW_026622797__14788690
NW_026622797	14788694	8.78703e-07	0.0010526	0.00107806	2	NW_026622797__14788694
NW_026622797	14794401	8.78703e-07	0.0010526	0.00107806	2	NW_026622797__14794401
NW_026622797	14798602	8.78745e-07	0.0010526	0.00107806	2	NW_026622797__14798602
NW_026622797	14827604	8.78703e-07	0.0010526	0.00107806	2	NW_026622797__14827604
NW_026622797	14832823	8.78745e-07	0.0010526	0.00107806	2	NW_026622797__14832823
NW_026622985	19653394	8.78559e-07	0.0010526	0.00107806	2	NW_026622985__19653394
NW_026622797	14895015	8.88637e-07	0.00106164	0.00108731	2	NW_026622797__14895015
NW_026622786	43413773	9.10673e-07	0.00108617	0.00111244	2	NW_026622786__43413773
NW_026622919	18453797	9.11389e-07	0.00108667	0.00111295	2	NW_026622919__18453797
NW_026623078	46460777	9.14802e-07	0.00108858	0.00111491	2	NW_026623078__46460777
NW_026623078	46466710	9.14802e-07	0.00108858	0.00111491	2	NW_026623078__46466710
NW_026623078	46470770	9.14802e-07	0.00108858	0.00111491	2	NW_026623078__46470770
NW_026622764	17345733	9.15763e-07	0.00108901	0.00111535	2	NW_026622764__17345733
NW_026622764	17488801	9.15763e-07	0.00108901	0.00111535	2	NW_026622764__17488801
NW_026622786	25974517	9.16331e-07	0.00108933	0.00111567	2	NW_026622786__25974517
NW_026623056	29086728	9.17488e-07	0.00109034	0.00111671	2	NW_026623056__29086728
NW_026622863	47791850	9.18955e-07	0.00109095	0.00111733	2	NW_026622863__47791850
NW_026622863	47803819	9.18955e-07	0.00109095	0.00111733	2	NW_026622863__47803819
NW_026623078	72880228	9.23003e-07	0.00109331	0.00111975	2	NW_026623078__72880228
NW_026622841	25077186	9.25358e-07	0.00109538	0.00112187	2	NW_026622841__25077186
NW_026622985	34284190	9.29698e-07	0.0010998	0.0011264	2	NW_026622985__34284190
NW_026622819	44554534	9.33992e-07	0.00110452	0.00113123	2	NW_026622819__44554534
NW_026622963	37049657	9.3726e-07	0.00110766	0.00113445	2	NW_026622963__37049657
NW_026622974	26576560	9.51238e-07	0.00112381	0.00115099	2	NW_026622974__26576560
NW_026622775	17204005	9.52175e-07	0.00112455	0.00115175	2	NW_026622775__17204005
NW_026622997	18454573	9.58742e-07	0.00113194	0.00115931	2	NW_026622997__18454573
NW_026622841	25127363	9.71053e-07	0.00114525	0.00117294	2	NW_026622841__25127363
NW_026623056	29084865	9.76968e-07	0.00115158	0.00117943	2	NW_026623056__29084865
NW_026622808	68617532	9.77622e-07	0.00115197	0.00117983	2	NW_026622808__68617532
NW_026623111	63161407	9.81934e-07	0.00115668	0.00118465	2	NW_026623111__63161407
NW_026622786	47874888	9.82705e-07	0.00115721	0.00118519	2	NW_026622786__47874888
NW_026622819	47605117	9.87944e-07	0.00116273	0.00119085	2	NW_026622819__47605117
NW_026622963	36414339	9.88036e-07	0.00116273	0.00119085	2	NW_026622963__36414339
NW_026622886	12338584	1.00312e-06	0.00117888	0.00120739	2	NW_026622886__12338584
NW_026622985	96957273	1.00411e-06	0.00117935	0.00120787	2	NW_026622985__96957273
NW_026622863	47815425	1.00702e-06	0.00118238	0.00121097	2	NW_026622863__47815425
NW_026623056	50536257	1.01658e-06	0.00119228	0.00122111	2	NW_026623056__50536257
NW_026622786	25963529	1.01962e-06	0.00119523	0.00122413	2	NW_026622786__25963529
NW_026622974	23263073	1.02183e-06	0.00119743	0.00122639	2	NW_026622974__23263073
NW_026622763	98466707	1.04595e-06	0.00122057	0.00125009	2	NW_026622763__98466707
NW_026622763	98469199	1.04595e-06	0.00122057	0.00125009	2	NW_026622763__98469199
NW_026622763	98503162	1.04595e-06	0.00122057	0.00125009	2	NW_026622763__98503162
NW_026622763	98522246	1.04595e-06	0.00122057	0.00125009	2	NW_026622763__98522246
NW_026622963	36589226	1.04595e-06	0.00122057	0.00125009	2	NW_026622963__36589226
NW_026623067	26648550	1.04589e-06	0.00122057	0.00125009	2	NW_026623067__26648550
NW_026623089	37000157	1.04595e-06	0.00122057	0.00125009	2	NW_026623089__37000157
NW_026622764	51903841	1.04687e-06	0.00122124	0.00125077	2	NW_026622764__51903841
NW_026622797	66431347	1.04873e-06	0.00122263	0.0012522	2	NW_026622797__66431347
NW_026623053	21952359	1.05352e-06	0.00122624	0.00125589	2	NW_026623053__21952359
NW_026623053	21952360	1.05352e-06	0.00122624	0.00125589	2	NW_026623053__21952360
NW_026623053	21952412	1.05352e-06	0.00122624	0.00125589	2	NW_026623053__21952412
NW_026623053	21956278	1.05352e-06	0.00122624	0.00125589	2	NW_026623053__21956278
NW_026622863	47746787	1.0563e-06	0.00122807	0.00125777	2	NW_026622863__47746787
NW_026622863	47766869	1.0563e-06	0.00122807	0.00125777	2	NW_026622863__47766869
NW_026622863	47829909	1.0563e-06	0.00122807	0.00125777	2	NW_026622863__47829909
NW_026623111	66413206	1.06431e-06	0.00123487	0.00126474	2	NW_026623111__66413206
NW_026623111	66415488	1.06431e-06	0.00123487	0.00126474	2	NW_026623111__66415488
NW_026622908	13789721	1.06823e-06	0.00123738	0.00126731	2	NW_026622908__13789721
NW_026622908	13789746	1.06823e-06	0.00123738	0.00126731	2	NW_026622908__13789746
NW_026623050	14389975	1.07368e-06	0.00124052	0.00127052	2	NW_026623050__14389975
NW_026623008	9543688	1.07996e-06	0.0012468	0.00127695	2	NW_026623008__9543688
NW_026622775	11205775	1.08078e-06	0.00124713	0.00127729	2	NW_026622775__11205775
NW_026622819	36376630	1.08474e-06	0.0012513	0.00128157	2	NW_026622819__36376630
NW_026622875	27210562	1.08619e-06	0.00125257	0.00128286	2	NW_026622875__27210562
NW_026622875	27210250	1.08716e-06	0.00125315	0.00128345	2	NW_026622875__27210250
NW_026622863	47823975	1.09293e-06	0.00125915	0.0012896	2	NW_026622863__47823975
NW_026622763	24982098	1.09636e-06	0.00126168	0.0012922	2	NW_026622763__24982098
NW_026622775	4819258	1.09979e-06	0.00126423	0.00129481	2	NW_026622775__4819258
NW_026622775	4819569	1.09979e-06	0.00126423	0.00129481	2	NW_026622775__4819569
NW_026623111	60801683	1.10257e-06	0.00126664	0.00129727	2	NW_026623111__60801683
NW_026622952	28550082	1.10792e-06	0.00127116	0.0013019	2	NW_026622952__28550082
NW_026622985	48778390	1.10982e-06	0.00127132	0.00130207	2	NW_026622985__48778390
NW_026622985	48778394	1.10982e-06	0.00127132	0.00130207	2	NW_026622985__48778394
NW_026622985	48778411	1.10982e-06	0.00127132	0.00130207	2	NW_026622985__48778411
NW_026623030	7113307	1.10981e-06	0.00127132	0.00130207	2	NW_026623030__7113307
NW_026623078	72966464	1.10901e-06	0.00127132	0.00130207	2	NW_026623078__72966464
NW_026622863	6638735	1.11248e-06	0.00127241	0.00130318	2	NW_026622863__6638735
NW_026622819	44563787	1.114e-06	0.00127288	0.00130366	2	NW_026622819__44563787
NW_026622841	25863118	1.1147e-06	0.00127288	0.00130366	2	NW_026622841__25863118
NW_026622952	28596308	1.11966e-06	0.00127773	0.00130863	2	NW_026622952__28596308
NW_026622863	47818174	1.12277e-06	0.00128047	0.00131144	2	NW_026622863__47818174
NW_026622863	47821356	1.12277e-06	0.00128047	0.00131144	2	NW_026622863__47821356
NW_026622985	89828960	1.12788e-06	0.00128469	0.00131576	2	NW_026622985__89828960
NW_026622786	26874513	1.13175e-06	0.00128869	0.00131986	2	NW_026622786__26874513
NW_026622963	12118012	1.13498e-06	0.00129155	0.00132279	2	NW_026622963__12118012
NW_026622819	38132338	1.13932e-06	0.00129527	0.0013266	2	NW_026622819__38132338
NW_026622764	14259886	1.14266e-06	0.00129825	0.00132965	2	NW_026622764__14259886
NW_026622919	33795727	1.14691e-06	0.00130267	0.00133417	2	NW_026622919__33795727
NW_026622952	28582392	1.1478e-06	0.00130328	0.00133479	2	NW_026622952__28582392
NW_026622775	11207191	1.1484e-06	0.00130354	0.00133507	2	NW_026622775__11207191
NW_026622786	26992788	1.1527e-06	0.00130679	0.00133839	2	NW_026622786__26992788
NW_026622985	15244746	1.15803e-06	0.0013116	0.00134332	2	NW_026622985__15244746
NW_026622963	36396848	1.1609e-06	0.00131443	0.00134622	2	NW_026622963__36396848
NW_026622874	29817500	1.166e-06	0.00131938	0.00135129	2	NW_026622874__29817500
NW_026622819	38134541	1.17084e-06	0.00132445	0.00135648	2	NW_026622819__38134541
NW_026622808	64167087	1.18562e-06	0.00133824	0.0013706	2	NW_026622808__64167087
NW_026622808	64192241	1.18562e-06	0.00133824	0.0013706	2	NW_026622808__64192241
NW_026622952	28410632	1.18859e-06	0.00134117	0.00137361	2	NW_026622952__28410632
NW_026622841	25129092	1.19717e-06	0.00134975	0.00138239	2	NW_026622841__25129092
NW_026622841	47741962	1.19731e-06	0.00134975	0.00138239	2	NW_026622841__47741962
NW_026622919	19963944	1.20134e-06	0.00135345	0.00138618	2	NW_026622919__19963944
NW_026623111	29731405	1.20351e-06	0.00135505	0.00138782	2	NW_026623111__29731405
NW_026623019	4662498	1.20763e-06	0.00135926	0.00139214	2	NW_026623019__4662498
NW_026623078	52267105	1.2113e-06	0.00136297	0.00139594	2	NW_026623078__52267105
NW_026623089	14017939	1.21369e-06	0.00136507	0.00139808	2	NW_026623089__14017939
NW_026622775	11180010	1.21809e-06	0.00136832	0.00140141	2	NW_026622775__11180010
NW_026622863	6648416	1.22224e-06	0.00137186	0.00140504	2	NW_026622863__6648416
NW_026623056	93277965	1.23219e-06	0.00137977	0.00141314	2	NW_026623056__93277965
NW_026623056	93283504	1.23219e-06	0.00137977	0.00141314	2	NW_026623056__93283504
NW_026623067	26648081	1.23233e-06	0.00137977	0.00141314	2	NW_026623067__26648081
NW_026622841	48062537	1.24153e-06	0.00138231	0.00141574	2	NW_026622841__48062537
NW_026622863	47752344	1.23767e-06	0.00138231	0.00141574	2	NW_026622863__47752344
NW_026622863	47759494	1.23767e-06	0.00138231	0.00141574	2	NW_026622863__47759494
NW_026622863	47817901	1.23767e-06	0.00138231	0.00141574	2	NW_026622863__47817901
NW_026622875	19915820	1.23974e-06	0.00138231	0.00141574	2	NW_026622875__19915820
NW_026622985	96980376	1.23635e-06	0.00138231	0.00141574	2	NW_026622985__96980376
NW_026623019	16459745	1.23767e-06	0.00138231	0.00141574	2	NW_026623019__16459745
NW_026623030	7088692	1.24324e-06	0.00138231	0.00141574	2	NW_026623030__7088692
NW_026623030	7100960	1.24463e-06	0.00138231	0.00141574	2	NW_026623030__7100960
NW_026623030	7103866	1.24463e-06	0.00138231	0.00141574	2	NW_026623030__7103866
NW_026623030	7108131	1.24324e-06	0.00138231	0.00141574	2	NW_026623030__7108131
NW_026623030	7108152	1.24324e-06	0.00138231	0.00141574	2	NW_026623030__7108152
NW_026623030	7108932	1.24463e-06	0.00138231	0.00141574	2	NW_026623030__7108932
NW_026623030	7108960	1.24463e-06	0.00138231	0.00141574	2	NW_026623030__7108960
NW_026623030	7112770	1.24324e-06	0.00138231	0.00141574	2	NW_026623030__7112770
NW_026623030	7112771	1.24463e-06	0.00138231	0.00141574	2	NW_026623030__7112771
NW_026623030	7113349	1.24324e-06	0.00138231	0.00141574	2	NW_026623030__7113349
NW_026623030	7114659	1.24324e-06	0.00138231	0.00141574	2	NW_026623030__7114659
NW_026623030	7114844	1.24463e-06	0.00138231	0.00141574	2	NW_026623030__7114844
NW_026623030	7117752	1.24463e-06	0.00138231	0.00141574	2	NW_026623030__7117752
NW_026623030	7125302	1.24324e-06	0.00138231	0.00141574	2	NW_026623030__7125302
NW_026623030	7128485	1.24463e-06	0.00138231	0.00141574	2	NW_026623030__7128485
NW_026623030	7135000	1.24463e-06	0.00138231	0.00141574	2	NW_026623030__7135000
NW_026623056	83031468	1.24153e-06	0.00138231	0.00141574	2	NW_026623056__83031468
NW_026622786	48448667	1.25091e-06	0.00138769	0.00142126	2	NW_026622786__48448667
NW_026622841	48058298	1.25091e-06	0.00138769	0.00142126	2	NW_026622841__48058298
NW_026622874	38421645	1.25679e-06	0.00139251	0.00142618	2	NW_026622874__38421645
NW_026622808	7074091	1.26193e-06	0.00139778	0.00143158	2	NW_026622808__7074091
NW_026622830	8306927	1.2648e-06	0.00140052	0.00143439	2	NW_026622830__8306927
NW_026622863	47752348	1.27489e-06	0.00140781	0.00144186	2	NW_026622863__47752348
NW_026623067	6999319	1.28077e-06	0.00141345	0.00144763	2	NW_026623067__6999319
NW_026622863	47826924	1.28525e-06	0.00141752	0.00145181	2	NW_026622863__47826924
NW_026622875	19926615	1.29594e-06	0.00142758	0.0014621	2	NW_026622875__19926615
NW_026622985	13453883	1.29925e-06	0.00142861	0.00146316	2	NW_026622985__13453883
NW_026623056	93242833	1.29925e-06	0.00142861	0.00146316	2	NW_026623056__93242833
NW_026623056	93298665	1.29925e-06	0.00142861	0.00146316	2	NW_026623056__93298665
NW_026623056	93314001	1.29925e-06	0.00142861	0.00146316	2	NW_026623056__93314001
NW_026623056	93320370	1.29925e-06	0.00142861	0.00146316	2	NW_026623056__93320370
NW_026623089	38076024	1.29925e-06	0.00142861	0.00146316	2	NW_026623089__38076024
NW_026622863	47815556	1.30019e-06	0.00142922	0.00146378	2	NW_026622863__47815556
NW_026623111	44583942	1.30188e-06	0.00143064	0.00146524	2	NW_026623111__44583942
NW_026622974	19317401	1.30997e-06	0.00143785	0.00147262	2	NW_026622974__19317401
NW_026622830	13390533	1.32943e-06	0.00145693	0.00149217	2	NW_026622830__13390533
NW_026623111	55558906	1.32943e-06	0.00145693	0.00149217	2	NW_026623111__55558906
NW_026623019	9263153	1.34674e-06	0.00147322	0.00150885	2	NW_026623019__9263153
NW_026622863	6647778	1.35835e-06	0.00148413	0.00152002	2	NW_026622863__6647778
NW_026623111	60789376	1.36026e-06	0.00148577	0.0015217	2	NW_026623111__60789376
NW_026622985	36651099	1.36437e-06	0.00148981	0.00152584	2	NW_026622985__36651099
NW_026623089	36497860	1.36713e-06	0.00149192	0.001528	2	NW_026623089__36497860
NW_026623089	36515720	1.36713e-06	0.00149192	0.001528	2	NW_026623089__36515720
NW_026622863	47829367	1.39387e-06	0.00151471	0.00155135	2	NW_026622863__47829367
NW_026622786	36378280	1.4069e-06	0.00152841	0.00156538	2	NW_026622786__36378280
NW_026622863	4302683	1.41217e-06	0.00153269	0.00156976	2	NW_026622863__4302683
NW_026622930	9490244	1.41609e-06	0.00153563	0.00157277	2	NW_026622930__9490244
NW_026622941	35665451	1.41834e-06	0.0015376	0.00157479	2	NW_026622941__35665451
NW_026622985	19631758	1.42299e-06	0.00154048	0.00157773	2	NW_026622985__19631758
NW_026623056	13523047	1.42312e-06	0.00154048	0.00157773	2	NW_026623056__13523047
NW_026623056	50675914	1.42299e-06	0.00154048	0.00157773	2	NW_026623056__50675914
NW_026622974	26245122	1.43723e-06	0.00155204	0.00158957	2	NW_026622974__26245122
NW_026622797	14831051	1.44055e-06	0.00155377	0.00159134	2	NW_026622797__14831051
NW_026622797	14831092	1.44055e-06	0.00155377	0.00159134	2	NW_026622797__14831092
NW_026622841	50730513	1.44043e-06	0.00155377	0.00159134	2	NW_026622841__50730513
NW_026623030	7115887	1.4405e-06	0.00155377	0.00159134	2	NW_026623030__7115887
NW_026623030	7120837	1.44358e-06	0.00155612	0.00159375	2	NW_026623030__7120837
NW_026622841	48059930	1.4458e-06	0.00155714	0.0015948	2	NW_026622841__48059930
NW_026622963	37001163	1.44884e-06	0.00155714	0.0015948	2	NW_026622963__37001163
NW_026622963	37001241	1.44884e-06	0.00155714	0.0015948	2	NW_026622963__37001241
NW_026622841	25098006	1.45506e-06	0.00156337	0.00160118	2	NW_026622841__25098006
NW_026622808	43455246	1.45793e-06	0.00156598	0.00160386	2	NW_026622808__43455246
NW_026623078	72877198	1.45873e-06	0.00156637	0.00160425	2	NW_026623078__72877198
NW_026622786	58245181	1.47588e-06	0.00157871	0.00161689	2	NW_026622786__58245181
NW_026622797	69776350	1.47588e-06	0.00157871	0.00161689	2	NW_026622797__69776350
NW_026622941	44478190	1.47588e-06	0.00157871	0.00161689	2	NW_026622941__44478190
NW_026622985	19583396	1.47588e-06	0.00157871	0.00161689	2	NW_026622985__19583396
NW_026622985	19791402	1.47588e-06	0.00157871	0.00161689	2	NW_026622985__19791402
NW_026622985	19821083	1.47588e-06	0.00157871	0.00161689	2	NW_026622985__19821083
NW_026623111	46011965	1.47588e-06	0.00157871	0.00161689	2	NW_026623111__46011965
NW_026623111	46044151	1.47588e-06	0.00157871	0.00161689	2	NW_026623111__46044151
NW_026622797	14824425	1.48138e-06	0.00158099	0.00161923	2	NW_026622797__14824425
NW_026622841	15872835	1.4837e-06	0.00158099	0.00161923	2	NW_026622841__15872835
NW_026622874	71665440	1.4837e-06	0.00158099	0.00161923	2	NW_026622874__71665440
NW_026622952	9635250	1.4837e-06	0.00158099	0.00161923	2	NW_026622952__9635250
NW_026623111	35399528	1.4837e-06	0.00158099	0.00161923	2	NW_026623111__35399528
NW_026623111	35399785	1.4837e-06	0.00158099	0.00161923	2	NW_026623111__35399785
NW_026623111	35417247	1.4837e-06	0.00158099	0.00161923	2	NW_026623111__35417247
NW_026623111	35916521	1.4837e-06	0.00158099	0.00161923	2	NW_026623111__35916521
NW_026622808	43466173	1.48549e-06	0.00158243	0.0016207	2	NW_026622808__43466173
NW_026622797	47346969	1.48795e-06	0.00158454	0.00162286	2	NW_026622797__47346969
NW_026622863	47753766	1.48834e-06	0.00158454	0.00162286	2	NW_026622863__47753766
NW_026622985	19688576	1.49699e-06	0.00159327	0.00163181	2	NW_026622985__19688576
NW_026623053	8364089	1.49843e-06	0.00159434	0.0016329	2	NW_026623053__8364089
NW_026622797	14830743	1.50108e-06	0.00159575	0.00163435	2	NW_026622797__14830743
NW_026622941	35587102	1.50509e-06	0.00159907	0.00163775	2	NW_026622941__35587102
NW_026622941	35606015	1.50509e-06	0.00159907	0.00163775	2	NW_026622941__35606015
NW_026622986	30315093	1.51064e-06	0.00160419	0.00164299	2	NW_026622986__30315093
NW_026623050	17720487	1.5108e-06	0.00160419	0.00164299	2	NW_026623050__17720487
NW_026623053	11905069	1.5121e-06	0.00160511	0.00164393	2	NW_026623053__11905069
NW_026623067	43227432	1.51996e-06	0.00161203	0.00165102	2	NW_026623067__43227432
NW_026622997	9697728	1.52344e-06	0.00161438	0.00165342	2	NW_026622997__9697728
NW_026623019	6737505	1.52344e-06	0.00161438	0.00165342	2	NW_026623019__6737505
NW_026623111	44917605	1.52351e-06	0.00161438	0.00165342	2	NW_026623111__44917605
NW_026622797	47804742	1.54972e-06	0.00163287	0.00167236	2	NW_026622797__47804742
NW_026622963	8323545	1.55105e-06	0.00163287	0.00167236	2	NW_026622963__8323545
NW_026622974	22248598	1.54512e-06	0.00163287	0.00167236	2	NW_026622974__22248598
NW_026623111	60783767	1.54972e-06	0.00163287	0.00167236	2	NW_026623111__60783767
NW_026623111	60785429	1.54972e-06	0.00163287	0.00167236	2	NW_026623111__60785429
NW_026623111	60810137	1.54972e-06	0.00163287	0.00167236	2	NW_026623111__60810137
NW_026623019	3697825	1.55306e-06	0.00163373	0.00167324	2	NW_026623019__3697825
NW_026622786	60096863	1.55709e-06	0.00163607	0.00167564	2	NW_026622786__60096863
NW_026622874	5433516	1.55681e-06	0.00163607	0.00167564	2	NW_026622874__5433516
NW_026623056	5888128	1.55681e-06	0.00163607	0.00167564	2	NW_026623056__5888128
NW_026622986	34100352	1.56286e-06	0.0016407	0.00168038	2	NW_026622986__34100352
NW_026622863	47746607	1.56596e-06	0.00164178	0.00168149	2	NW_026622863__47746607
NW_026623078	31833202	1.57841e-06	0.00165319	0.00169318	2	NW_026623078__31833202
NW_026622786	47565115	1.58345e-06	0.00165799	0.00169808	2	NW_026622786__47565115
NW_026622786	37490689	1.59826e-06	0.00167011	0.0017105	2	NW_026622786__37490689
NW_026622952	28408423	1.59803e-06	0.00167011	0.0017105	2	NW_026622952__28408423
NW_026622952	28411488	1.59803e-06	0.00167011	0.0017105	2	NW_026622952__28411488
NW_026622952	28411534	1.59803e-06	0.00167011	0.0017105	2	NW_026622952__28411534
NW_026623111	62179463	1.59774e-06	0.00167011	0.0017105	2	NW_026623111__62179463
NW_026623111	62258586	1.59774e-06	0.00167011	0.0017105	2	NW_026623111__62258586
NW_026622952	15085931	1.59946e-06	0.00167089	0.0017113	2	NW_026622952__15085931
NW_026622874	94064857	1.61818e-06	0.00168921	0.00173007	2	NW_026622874__94064857
NW_026622985	31107062	1.61934e-06	0.00168921	0.00173007	2	NW_026622985__31107062
NW_026622985	31109041	1.61934e-06	0.00168921	0.00173007	2	NW_026622985__31109041
NW_026622985	31128844	1.61934e-06	0.00168921	0.00173007	2	NW_026622985__31128844
NW_026622985	31131912	1.61934e-06	0.00168921	0.00173007	2	NW_026622985__31131912
NW_026622985	49300332	1.62641e-06	0.00169549	0.00173649	2	NW_026622985__49300332
NW_026622797	14861053	1.63022e-06	0.00169581	0.00173683	2	NW_026622797__14861053
NW_026623111	62154441	1.63363e-06	0.00169581	0.00173683	2	NW_026623111__62154441
NW_026623111	62163956	1.63363e-06	0.00169581	0.00173683	2	NW_026623111__62163956
NW_026623111	62219840	1.63363e-06	0.00169581	0.00173683	2	NW_026623111__62219840
NW_026622875	45149637	1.63638e-06	0.00169818	0.00173925	2	NW_026622875__45149637
NW_026622763	98466818	1.64227e-06	0.00170331	0.0017445	2	NW_026622763__98466818
NW_026622763	98519432	1.64227e-06	0.00170331	0.0017445	2	NW_026622763__98519432
NW_026623056	83085448	1.64491e-06	0.00170485	0.00174608	2	NW_026623056__83085448
NW_026622775	65807576	1.65756e-06	0.00171426	0.00175572	2	NW_026622775__65807576
NW_026622775	65813411	1.65756e-06	0.00171426	0.00175572	2	NW_026622775__65813411
NW_026623111	57214289	1.65756e-06	0.00171426	0.00175572	2	NW_026623111__57214289
NW_026622974	17565756	1.66279e-06	0.00171868	0.00176025	2	NW_026622974__17565756
NW_026623067	75662247	1.66343e-06	0.00171886	0.00176043	2	NW_026623067__75662247
NW_026622863	47747590	1.66669e-06	0.00172122	0.00176285	2	NW_026622863__47747590
NW_026622875	16385199	1.6681e-06	0.00172122	0.00176285	2	NW_026622875__16385199
NW_026622997	12845321	1.6681e-06	0.00172122	0.00176285	2	NW_026622997__12845321
NW_026622863	47825489	1.67294e-06	0.00172474	0.00176645	2	NW_026622863__47825489
NW_026622963	36350907	1.67221e-06	0.00172474	0.00176645	2	NW_026622963__36350907
NW_026622997	9700639	1.67258e-06	0.00172474	0.00176645	2	NW_026622997__9700639
NW_026623089	8163148	1.6896e-06	0.00173881	0.00178086	2	NW_026623089__8163148
NW_026622863	47814346	1.69094e-06	0.00173884	0.0017809	2	NW_026622863__47814346
NW_026622863	47814370	1.69094e-06	0.00173884	0.0017809	2	NW_026622863__47814370
NW_026622974	17572401	1.69512e-06	0.00174215	0.00178428	2	NW_026622974__17572401
NW_026622808	28539848	1.69841e-06	0.00174503	0.00178724	2	NW_026622808__28539848
NW_026622974	19434598	1.70027e-06	0.00174645	0.00178868	2	NW_026622974__19434598
NW_026623056	23338345	1.70394e-06	0.00174873	0.00179103	2	NW_026623056__23338345
NW_026622786	18573194	1.70637e-06	0.00175072	0.00179306	2	NW_026622786__18573194
NW_026622974	22594608	1.7104e-06	0.00175306	0.00179546	2	NW_026622974__22594608
NW_026622974	22608002	1.7104e-06	0.00175306	0.00179546	2	NW_026622974__22608002
NW_026622974	22608022	1.7104e-06	0.00175306	0.00179546	2	NW_026622974__22608022
NW_026622797	14917099	1.71257e-06	0.0017546	0.00179703	2	NW_026622797__14917099
NW_026623008	3865289	1.72764e-06	0.00176804	0.00181079	2	NW_026623008__3865289
NW_026623056	93306444	1.72764e-06	0.00176804	0.00181079	2	NW_026623056__93306444
NW_026623067	79888317	1.72875e-06	0.00176859	0.00181136	2	NW_026623067__79888317
NW_026622974	26557322	1.73238e-06	0.00177088	0.00181371	2	NW_026622974__26557322
NW_026622830	39222339	1.7449e-06	0.00178318	0.00182631	2	NW_026622830__39222339
NW_026622874	77017070	1.75569e-06	0.0017937	0.00183708	2	NW_026622874__77017070
NW_026622775	11178640	1.75944e-06	0.00179702	0.00184048	2	NW_026622775__11178640
NW_026622763	100481968	1.76279e-06	0.00179943	0.00184294	2	NW_026622763__100481968
NW_026622863	47862876	1.76353e-06	0.00179968	0.0018432	2	NW_026622863__47862876
NW_026622763	98493970	1.77367e-06	0.00180798	0.00185171	2	NW_026622763__98493970
NW_026622875	8457502	1.77367e-06	0.00180798	0.00185171	2	NW_026622875__8457502
NW_026622763	92092565	1.77833e-06	0.00180968	0.00185344	2	NW_026622763__92092565
NW_026622808	71071085	1.77833e-06	0.00180968	0.00185344	2	NW_026622808__71071085
NW_026622841	47783294	1.77833e-06	0.00180968	0.00185344	2	NW_026622841__47783294
NW_026622841	47796493	1.77833e-06	0.00180968	0.00185344	2	NW_026622841__47796493
NW_026622841	48050440	1.77833e-06	0.00180968	0.00185344	2	NW_026622841__48050440
NW_026623089	26193564	1.78596e-06	0.00181693	0.00186087	2	NW_026623089__26193564
NW_026622819	47719760	1.7878e-06	0.0018183	0.00186227	2	NW_026622819__47719760
NW_026623078	8923045	1.78984e-06	0.00181985	0.00186386	2	NW_026623078__8923045
NW_026622841	43179362	1.79336e-06	0.00182292	0.00186701	2	NW_026622841__43179362
NW_026622786	47565257	1.79783e-06	0.00182548	0.00186963	2	NW_026622786__47565257
NW_026622952	25116970	1.7979e-06	0.00182548	0.00186963	2	NW_026622952__25116970
NW_026623089	8322264	1.80078e-06	0.0018279	0.0018721	2	NW_026623089__8322264
NW_026622797	14849803	1.82088e-06	0.0018452	0.00188982	2	NW_026622797__14849803
NW_026622797	14849889	1.82088e-06	0.0018452	0.00188982	2	NW_026622797__14849889
NW_026623019	5612736	1.82383e-06	0.00184663	0.00189129	2	NW_026623019__5612736
NW_026622985	50044307	1.84887e-06	0.00186989	0.00191511	2	NW_026622985__50044307
NW_026623056	29076192	1.85187e-06	0.00187241	0.00191769	2	NW_026623056__29076192
NW_026623078	72888839	1.85707e-06	0.00187714	0.00192254	2	NW_026623078__72888839
[truncated: 2,392 more rows]

## Sheet: GEMMA_coastal-inland
scaff	pos	af	p_wald	p_lrt	identifier
NW_026622797	47804742	0.194	1.21491e-07	1.29085e-08	NW_026622797__47804742
NW_026623111	60783767	0.194	1.21491e-07	1.29085e-08	NW_026623111__60783767
NW_026623111	60785429	0.194	1.21491e-07	1.29085e-08	NW_026623111__60785429
NW_026623111	60810137	0.194	1.21491e-07	1.29085e-08	NW_026623111__60810137
NW_026622808	28246521	0.194	1.50499e-07	1.64967e-08	NW_026622808__28246521
NW_026622808	28533733	0.806	1.50499e-07	1.64967e-08	NW_026622808__28533733
NW_026622808	28566278	0.806	1.50499e-07	1.64967e-08	NW_026622808__28566278
NW_026622863	47746156	0.194	1.88126e-07	2.13021e-08	NW_026622863__47746156
NW_026622863	47754439	0.194	1.88126e-07	2.13021e-08	NW_026622863__47754439
NW_026622863	47757659	0.194	1.88126e-07	2.13021e-08	NW_026622863__47757659
NW_026622863	47802652	0.194	1.88126e-07	2.13021e-08	NW_026622863__47802652
NW_026622863	47804949	0.194	1.88126e-07	2.13021e-08	NW_026622863__47804949
NW_026622863	47807190	0.194	1.88126e-07	2.13021e-08	NW_026622863__47807190
NW_026622863	47814433	0.194	1.88126e-07	2.13021e-08	NW_026622863__47814433
NW_026622863	47815252	0.194	1.88126e-07	2.13021e-08	NW_026622863__47815252
NW_026622863	47818164	0.194	1.88126e-07	2.13021e-08	NW_026622863__47818164
NW_026622863	47821614	0.194	1.88126e-07	2.13021e-08	NW_026622863__47821614
NW_026622863	47821730	0.194	1.88126e-07	2.13021e-08	NW_026622863__47821730
NW_026623019	16460106	0.194	1.88126e-07	2.13021e-08	NW_026623019__16460106
NW_026623067	33427996	0.806	2.01607e-08	2.93494e-08	NW_026623067__33427996
NW_026623019	18263109	0.194	2.01607e-08	2.93494e-08	NW_026623019__18263109
NW_026622808	28336529	0.778	3.77683e-07	4.73383e-08	NW_026622808__28336529
NW_026622808	28444636	0.778	3.77683e-07	4.73383e-08	NW_026622808__28444636
NW_026622952	1630427	0.778	4.50036e-07	5.78678e-08	NW_026622952__1630427

## Sheet: DAPC_pcadapt_shared
scaff	pos	identifier
NW_026622786	18561733	NW_026622786__18561733
NW_026622786	18570597	NW_026622786__18570597
NW_026622786	18573194	NW_026622786__18573194
NW_026622786	18589086	NW_026622786__18589086
NW_026622786	25963189	NW_026622786__25963189
NW_026622786	25963479	NW_026622786__25963479
NW_026622786	25963529	NW_026622786__25963529
NW_026622786	25964493	NW_026622786__25964493
NW_026622786	25965140	NW_026622786__25965140
NW_026622786	25974517	NW_026622786__25974517
NW_026622786	25976550	NW_026622786__25976550
NW_026622797	14790111	NW_026622797__14790111
NW_026622797	14794775	NW_026622797__14794775
NW_026622797	14829069	NW_026622797__14829069
NW_026622797	14925200	NW_026622797__14925200
NW_026622797	25487814	NW_026622797__25487814
NW_026622808	68400551	NW_026622808__68400551
NW_026622819	36020475	NW_026622819__36020475
NW_026622819	47605117	NW_026622819__47605117
NW_026622863	47870143	NW_026622863__47870143
NW_026622863	47879257	NW_026622863__47879257
NW_026622863	56627177	NW_026622863__56627177
NW_026622863	56628034	NW_026622863__56628034
NW_026622863	56628548	NW_026622863__56628548
NW_026622875	19855916	NW_026622875__19855916
NW_026622875	19876963	NW_026622875__19876963
NW_026622875	19878278	NW_026622875__19878278
NW_026622875	19880439	NW_026622875__19880439
NW_026622875	19889925	NW_026622875__19889925
NW_026622875	19892554	NW_026622875__19892554
NW_026622875	19892558	NW_026622875__19892558
NW_026622875	19893204	NW_026622875__19893204
NW_026622875	19894653	NW_026622875__19894653
NW_026622875	19895847	NW_026622875__19895847
NW_026622875	19901141	NW_026622875__19901141
NW_026622875	19905316	NW_026622875__19905316
NW_026622875	19905439	NW_026622875__19905439
NW_026622875	19905446	NW_026622875__19905446
NW_026622875	19914222	NW_026622875__19914222
NW_026622875	19915820	NW_026622875__19915820
NW_026622875	19918164	NW_026622875__19918164
NW_026622875	19920172	NW_026622875__19920172
NW_026622875	19923142	NW_026622875__19923142
NW_026622875	19926615	NW_026622875__19926615
NW_026622875	19926856	NW_026622875__19926856
NW_026622875	19930624	NW_026622875__19930624
NW_026622875	19932108	NW_026622875__19932108
NW_026622875	19934894	NW_026622875__19934894
NW_026622875	19935144	NW_026622875__19935144
NW_026622875	19935386	NW_026622875__19935386
NW_026622875	19935434	NW_026622875__19935434
NW_026622875	19935474	NW_026622875__19935474
NW_026622875	19935540	NW_026622875__19935540
NW_026622875	19935742	NW_026622875__19935742
NW_026622875	19936344	NW_026622875__19936344
NW_026622875	19936354	NW_026622875__19936354
NW_026622875	19936447	NW_026622875__19936447
NW_026622875	19936647	NW_026622875__19936647
NW_026622875	19937617	NW_026622875__19937617
NW_026622875	19937666	NW_026622875__19937666
NW_026622875	19937786	NW_026622875__19937786
NW_026622875	19937800	NW_026622875__19937800
NW_026622875	19938305	NW_026622875__19938305
NW_026622875	19938727	NW_026622875__19938727
NW_026622875	19938755	NW_026622875__19938755
NW_026622875	19939722	NW_026622875__19939722
NW_026622875	19939925	NW_026622875__19939925
NW_026622875	19940149	NW_026622875__19940149
NW_026622875	19940749	NW_026622875__19940749
NW_026622875	19940945	NW_026622875__19940945
NW_026622875	19941854	NW_026622875__19941854
NW_026622875	19941879	NW_026622875__19941879
NW_026622875	19942767	NW_026622875__19942767
NW_026622875	19942803	NW_026622875__19942803
NW_026622875	19943021	NW_026622875__19943021
NW_026622875	19943308	NW_026622875__19943308
NW_026622875	19943314	NW_026622875__19943314
NW_026622875	19944702	NW_026622875__19944702
NW_026622875	19944770	NW_026622875__19944770
NW_026622875	19944800	NW_026622875__19944800
NW_026622875	19944898	NW_026622875__19944898
NW_026622875	19945453	NW_026622875__19945453
NW_026622875	19946362	NW_026622875__19946362
NW_026622875	19947791	NW_026622875__19947791
NW_026622875	19949788	NW_026622875__19949788
NW_026622875	19950316	NW_026622875__19950316
NW_026622875	19950384	NW_026622875__19950384
NW_026622875	19950471	NW_026622875__19950471
NW_026622875	19951145	NW_026622875__19951145
NW_026622875	19951215	NW_026622875__19951215
NW_026622875	19951591	NW_026622875__19951591
NW_026622875	19951824	NW_026622875__19951824
NW_026622875	19953734	NW_026622875__19953734
NW_026622875	19954600	NW_026622875__19954600
NW_026622875	19954809	NW_026622875__19954809
NW_026622875	19955812	NW_026622875__19955812
NW_026622875	19955921	NW_026622875__19955921
NW_026622875	19956049	NW_026622875__19956049
NW_026622875	19956797	NW_026622875__19956797
NW_026622875	19956923	NW_026622875__19956923
NW_026622875	19958409	NW_026622875__19958409
NW_026622875	19958484	NW_026622875__19958484
NW_026622875	19958629	NW_026622875__19958629
NW_026622875	19962613	NW_026622875__19962613
NW_026622875	19963483	NW_026622875__19963483
NW_026622875	19968249	NW_026622875__19968249
NW_026622875	19968360	NW_026622875__19968360
NW_026622930	9489702	NW_026622930__9489702
NW_026622930	9490244	NW_026622930__9490244
NW_026622930	9498199	NW_026622930__9498199
NW_026622952	28500257	NW_026622952__28500257
NW_026622952	28500259	NW_026622952__28500259
NW_026622952	28500424	NW_026622952__28500424
NW_026622952	28500540	NW_026622952__28500540
NW_026622952	28506553	NW_026622952__28506553
NW_026622952	28511725	NW_026622952__28511725
NW_026622952	28601897	NW_026622952__28601897
NW_026622963	34806140	NW_026622963__34806140
NW_026622963	34966162	NW_026622963__34966162
NW_026622974	22610292	NW_026622974__22610292
NW_026622986	34157764	NW_026622986__34157764
NW_026622997	7643935	NW_026622997__7643935
NW_026622997	7645269	NW_026622997__7645269
NW_026622997	7645295	NW_026622997__7645295
NW_026622997	7645309	NW_026622997__7645309
NW_026622997	7645328	NW_026622997__7645328
NW_026623089	14017939	NW_026623089__14017939
NW_026623089	19597927	NW_026623089__19597927

## Sheet: GEMMA_pcadapt_shared
scaff	pos	identifier
NW_026622797	47804742	NW_026622797__47804742
NW_026622808	28246521	NW_026622808__28246521
NW_026622808	28533733	NW_026622808__28533733
NW_026622808	28566278	NW_026622808__28566278
NW_026622863	47746156	NW_026622863__47746156
NW_026622863	47754439	NW_026622863__47754439
NW_026622863	47757659	NW_026622863__47757659
NW_026622863	47802652	NW_026622863__47802652
NW_026622863	47804949	NW_026622863__47804949
NW_026622863	47807190	NW_026622863__47807190
NW_026622863	47814433	NW_026622863__47814433
NW_026622863	47815252	NW_026622863__47815252
NW_026622863	47818164	NW_026622863__47818164
NW_026622863	47821614	NW_026622863__47821614
NW_026622863	47821730	NW_026622863__47821730
NW_026623019	16460106	NW_026623019__16460106
NW_026623019	18263109	NW_026623019__18263109
NW_026623067	33427996	NW_026623067__33427996
NW_026623111	60783767	NW_026623111__60783767
NW_026623111	60785429	NW_026623111__60785429
NW_026623111	60810137	NW_026623111__60810137

## Sheet: GOI_acronyms
Acronyms used in gene of interest in-text table:
acronym	full name
DPYD	dihydropyrimidine dehydrogenase
CCDC170	coiled-coil domain containing 170
ARMT1	acidic residue methyltransferase 1
RMND1	required for meiotic nuclear division 1 homolog
U4	U4 spliceosomal RNA
MARK4	microtubule affinity regulating kinase 4
CKM	creatine kinase, M-type
OZF-like	zinc finger protein OZF-like
FRP2	formyl peptide receptor 2
PPP1R37	protein phosphatase 1 regulatory subunit 37
NKPD1	NTPase KAP family P-loop domain containing 1
TRAPPC6A	trafficking protein particle complex subunit 6A
BLOC1S3	biogenesis of lysosomal organelles complex 1 subunit 3
EXOC3L2	exocyst complex component 3 like 2
SLC9A	solute carrier family 9 member A9
WDR17	WD repeat domain 17
SERPINB1	serpin family B member 1
